# Supplementary material for: The hepatocyte IKK:NF-κB axis promotes liver steatosis by stimulating de novo lipogenesis and cholesterol synthesis
Source: Mol Metab. 2021 Oct 6;54:101349. doi: 10.1016/j.molmet.2021.101349 (PMC8581577; doi:10.1016/j.molmet.2021.101349)
Supplement: Multimedia component 1 — Supplemental Figure 1. Activation of the NF-κB signaling pathway in hepatocytes does not induce hepatic lipid accumulation or inflammation. (A) Bodyweight, (B) liver weight, and (C) liver to body weight ratio of WT and Hep-IKKβca mice fed a standard chow diet (n = 6). (D) Hepatic triglyceride and cholesterol concentrations of WT and Hep-IKKβca mice. (E) H&E and ORO staining of livers of WT and Hep-IKKβca mice (n = 6). Representative images per group are shown. Scale bars represent 100 μm. Data are presented as mean ± SEM. Supplemental Figure 2. Immunohistochemical characterization of livers from WT and Hep-IKKβca mice challenged with thecarbohydrate-rich diet. (A) Representative immunohistochemical staining for the inflammatory markers F4/80, CD11b, B220, and CD3 of liver sections from WT and Hep-IKKβca mice fed the carbohydrate-rich diet, scale bars represent 100 μm (B) with quantification of the immunohistochemical staining (n = 6). (C) Heatmap presenting z-score normalized mRNA expression (determined by RNA-seq analysis) of hepatic gluconeogenic genes in WT and Hep-IKKβca mice fed the carbohydrate-rich diet (n = 6). Supplemental Figure 3. Hepatic lipid accumulation in Hep-IKKβca mice is not caused by impaired β-oxidation (A) Relative mRNA expression (determined by RNA-seq analysis) of genes related to beta-oxidation in WT and Hep-IKKβca mice fed the carbohydrate-rich diet (n = 6). (B) Gene set enrichment analysis results for the beta-oxidation category (raw data are shown in Supplemental Table 7). (C) Hepatic oxidative catabolism assessed by acetylcarnitine profiling using liquid chromatography with tandem mass spectrometry (n = 5–6). Data are presented as mean ± SEM, ∗P < 0.05, ∗∗P < 0.01 as determined by Student’s t-test. Supplemental Figure 4. Immunohistochemical characterization of livers from WT and IKKβca;A20LKOmice challenged withthecarbohydrate-rich diet. (A) Representative immunohistochemical staining for the inflammatory markers F4/80, CD11b, B220, and [file mmc1.zip › Supplemental Table 2.xls]

## Sheet: genes.readcount.annot
Gene	IA_TG118	IA_TG121	IA_TG126	IA_TG127	IA_TG131	IA_TG132	IA_WT120	IA_WT122	IA_WT124	IA_WT130	IA_WT133	IA_WT134	IKK_TG26	IKK_TG27	IKK_TG32	IKK_TG33	IKK_TG38	IKK_TG43	IKK_WT28	IKK_WT35	IKK_WT37	IKK_WT39	IKK_WT41	IKK_WT42	gene_name	gene_description
ENSMUSG00000000001	5551	4516	3063	4608	3082	4505	5203	6919	4307	5557	4491	3720	4834	5316	5237	5853	5141	4452	5155	6048	5845	5063	5001	4891	Gnai3	guanine nucleotide binding protein (G protein), alpha inhibiting 3 [Source:MGI Symbol;Acc:MGI:95773]
ENSMUSG00000000003	0	0	0	0	0	0	0	0	0	0	0	0	0	0	0	0	0	0	0	0	0	0	0	0	Pbsn	probasin [Source:MGI Symbol;Acc:MGI:1860484]
ENSMUSG00000000028	34	37	16	42	21	56	69	29	43	42	32	30	56	48	74	77	74	43	36	91	85	67	47	43	Cdc45	cell division cycle 45 [Source:MGI Symbol;Acc:MGI:1338073]
ENSMUSG00000000031	1336	3654	1505	1164	3278	2313	29	9	10	30	18	18	1528	421	10019	20150	1262	2541	176	52	60	4	2	18	H19	H19, imprinted maternally expressed transcript [Source:MGI Symbol;Acc:MGI:95891]
ENSMUSG00000000037	0	0	1	0	0	0	0	0	0	0	1	0	0	0	7	6	0	0	0	0	1	1	0	0	Scml2	Scm polycomb group protein like 2 [Source:MGI Symbol;Acc:MGI:1340042]
ENSMUSG00000000049	112389	83071	65733	82982	85218	88397	112797	125426	82041	95749	87908	98224	89301	117852	97316	89124	90484	120541	95807	138733	108482	102032	91497	102843	Apoh	apolipoprotein H [Source:MGI Symbol;Acc:MGI:88058]
ENSMUSG00000000056	1757	1825	1718	1537	1892	1657	2044	5177	2992	3134	3145	2611	1819	2890	2036	2106	2601	2458	3481	4530	2669	2845	3335	2543	Narf	nuclear prelamin A recognition factor [Source:MGI Symbol;Acc:MGI:1914858]
ENSMUSG00000000058	148	246	161	208	134	149	138	224	141	144	121	232	161	155	421	473	92	225	211	261	316	128	187	141	Cav2	caveolin 2 [Source:MGI Symbol;Acc:MGI:107571]
ENSMUSG00000000078	1150	1669	537	601	1240	1411	1335	1196	569	340	808	764	798	536	2487	5036	516	670	1255	906	1073	532	808	1750	Klf6	Kruppel-like factor 6 [Source:MGI Symbol;Acc:MGI:1346318]
ENSMUSG00000000085	722	604	482	574	427	567	529	603	455	539	430	395	490	696	511	560	500	523	490	575	446	395	318	399	Scmh1	sex comb on midleg homolog 1 [Source:MGI Symbol;Acc:MGI:1352762]
ENSMUSG00000000088	5666	4717	3727	4152	4063	4739	5133	7120	4838	4675	4677	4995	5080	6272	7576	6595	4720	5858	2970	7240	6493	5419	4975	4746	Cox5a	cytochrome c oxidase subunit 5A [Source:MGI Symbol;Acc:MGI:88474]
ENSMUSG00000000093	268	181	94	132	107	176	173	266	141	205	152	163	269	180	439	385	119	242	100	307	291	174	120	162	Tbx2	T-box 2 [Source:MGI Symbol;Acc:MGI:98494]
ENSMUSG00000000094	6	1	4	4	0	0	0	4	4	0	0	0	0	0	6	1	1	1	4	0	0	0	0	0	Tbx4	T-box 4 [Source:MGI Symbol;Acc:MGI:102556]
ENSMUSG00000000103	0	0	0	0	0	0	0	0	0	0	0	0	0	0	0	0	0	0	0	0	0	0	0	0	Zfy2	zinc finger protein 2, Y-linked [Source:MGI Symbol;Acc:MGI:99213]
ENSMUSG00000000120	332	220	76	129	103	338	368	355	172	230	149	216	277	165	350	307	138	221	130	192	213	189	209	88	Ngfr	nerve growth factor receptor (TNFR superfamily, member 16) [Source:MGI Symbol;Acc:MGI:97323]
ENSMUSG00000000125	0	0	0	0	0	0	0	1	0	0	0	0	0	0	0	0	0	0	0	0	0	0	0	0	Wnt3	wingless-type MMTV integration site family, member 3 [Source:MGI Symbol;Acc:MGI:98955]
ENSMUSG00000000126	32	25	7	5	22	10	40	19	16	12	14	26	23	7	11	52	18	45	11	56	32	12	11	26	Wnt9a	wingless-type MMTV integration site family, member 9A [Source:MGI Symbol;Acc:MGI:2446084]
ENSMUSG00000000127	433	365	250	359	322	421	455	465	248	333	255	295	337	387	378	394	319	574	430	306	316	304	249	255	Fer	fer (fms/fps related) protein kinase [Source:MGI Symbol;Acc:MGI:105917]
ENSMUSG00000000131	2450	2007	1692	2286	1948	2271	2712	2338	1501	1922	1754	1475	1833	2131	1968	1889	1908	2019	1824	2408	1685	1845	1689	1783	Xpo6	exportin 6 [Source:MGI Symbol;Acc:MGI:2429950]
ENSMUSG00000000134	2266	1616	1075	1716	1262	2098	1239	1333	1006	1292	1066	1061	1775	1719	1749	2369	1803	1363	1200	1472	1633	1407	1130	1374	Tfe3	transcription factor E3 [Source:MGI Symbol;Acc:MGI:98511]
ENSMUSG00000000142	123	57	57	71	52	140	310	37	14	191	99	71	98	81	185	138	66	77	85	181	139	116	98	91	Axin2	axin 2 [Source:MGI Symbol;Acc:MGI:1270862]
ENSMUSG00000000148	713	545	474	499	333	452	531	572	295	499	409	368	429	511	505	534	412	514	242	637	394	456	401	327	Brat1	BRCA1-associated ATM activator 1 [Source:MGI Symbol;Acc:MGI:1891679]
ENSMUSG00000000149	6705	5114	3468	3904	3599	3460	8393	4860	3912	4200	3709	2761	4810	6049	5305	4148	3620	5533	4296	9988	5711	9079	6923	6676	Gna12	guanine nucleotide binding protein, alpha 12 [Source:MGI Symbol;Acc:MGI:95767]
ENSMUSG00000000154	5659	4578	2736	4257	3084	3629	4497	5121	3216	3675	3884	3662	4619	6113	6192	4691	4640	4936	3330	6335	4750	4740	3903	3816	Slc22a18	solute carrier family 22 (organic cation transporter), member 18 [Source:MGI Symbol;Acc:MGI:1336884]
ENSMUSG00000000157	39	45	43	58	29	54	18	34	28	63	25	9	33	38	36	50	33	25	26	34	26	47	22	46	Itgb2l	integrin beta 2-like [Source:MGI Symbol;Acc:MGI:1277979]
ENSMUSG00000000159	1238	1206	1178	1112	1253	1199	1160	1303	1219	1101	1333	1041	1359	1722	1861	2446	1261	1322	956	2082	1703	1780	1368	1515	Igsf5	immunoglobulin superfamily, member 5 [Source:MGI Symbol;Acc:MGI:1919308]
ENSMUSG00000000167	19	23	13	30	21	31	26	7	16	27	17	20	30	43	6	46	24	19	22	25	22	11	13	5	Pih1d2	PIH1 domain containing 2 [Source:MGI Symbol;Acc:MGI:1919864]
ENSMUSG00000000168	5075	3821	2325	2073	2609	4455	4009	6219	2632	3856	2694	3539	4204	3084	2785	3425	3871	4062	2085	3920	3356	2014	3156	3994	Dlat	dihydrolipoamide S-acetyltransferase (E2 component of pyruvate dehydrogenase complex) [Source:MGI Symbol;Acc:MGI:2385311]
ENSMUSG00000000171	9908	8209	6759	5455	6413	7191	7911	16589	9544	11111	9617	9269	10448	9537	12550	12831	6956	8808	5856	13651	13391	10520	10902	9447	Sdhd	succinate dehydrogenase complex, subunit D, integral membrane protein [Source:MGI Symbol;Acc:MGI:1914175]
ENSMUSG00000000182	0	0	0	0	0	0	0	1	0	3	0	6	0	0	2	79	0	0	0	0	0	0	0	0	Fgf23	fibroblast growth factor 23 [Source:MGI Symbol;Acc:MGI:1891427]
ENSMUSG00000000183	0	0	0	0	0	0	0	0	0	0	0	0	0	0	0	0	0	0	0	0	4	0	0	0	Fgf6	fibroblast growth factor 6 [Source:MGI Symbol;Acc:MGI:95520]
ENSMUSG00000000184	297	275	130	242	146	306	297	315	117	244	172	248	258	178	474	335	164	211	296	253	345	250	182	99	Ccnd2	cyclin D2 [Source:MGI Symbol;Acc:MGI:88314]
ENSMUSG00000000194	1413	1303	789	1225	703	1134	1068	1339	764	1062	976	779	1269	1147	1266	1327	854	1352	983	1214	934	1153	986	818	Gpr107	G protein-coupled receptor 107 [Source:MGI Symbol;Acc:MGI:2139054]
ENSMUSG00000000197	1	1	0	0	0	0	0	0	1	0	0	0	0	0	5	0	0	1	0	0	0	0	0	0	Nalcn	sodium leak channel, non-selective [Source:MGI Symbol;Acc:MGI:2444306]
ENSMUSG00000000202	0	0	0	0	0	0	0	0	0	0	0	0	0	0	1	0	0	0	0	0	0	0	0	0	Btbd17	BTB (POZ) domain containing 17 [Source:MGI Symbol;Acc:MGI:1919264]
ENSMUSG00000000204	3	9	44	21	5	18	2	18	14	10	25	6	6	26	60	49	26	22	101	11	36	13	23	11	Slfn4	schlafen 4 [Source:MGI Symbol;Acc:MGI:1329010]
ENSMUSG00000000214	0	0	0	0	0	0	0	0	0	0	0	0	0	0	0	0	0	0	19	0	0	0	0	0	Th	tyrosine hydroxylase [Source:MGI Symbol;Acc:MGI:98735]
ENSMUSG00000000215	0	0	0	0	0	0	0	0	0	0	0	0	0	0	0	0	0	0	0	0	0	0	0	0	Ins2	insulin II [Source:MGI Symbol;Acc:MGI:96573]
ENSMUSG00000000216	0	1	0	0	0	0	0	0	1	0	0	0	0	0	0	0	0	0	0	0	0	0	0	0	Scnn1g	sodium channel, nonvoltage-gated 1 gamma [Source:MGI Symbol;Acc:MGI:104695]
ENSMUSG00000000223	2	10	0	1	0	0	0	0	0	0	0	0	2	0	9	2	0	4	4	1	0	1	0	0	Drp2	dystrophin related protein 2 [Source:MGI Symbol;Acc:MGI:107432]
ENSMUSG00000000244	43	21	10	10	56	11	5	4	9	1	7	13	18	9	30	55	11	21	25	12	18	7	0	12	Tspan32	tetraspanin 32 [Source:MGI Symbol;Acc:MGI:1350360]
ENSMUSG00000000247	187	175	61	75	84	136	213	170	98	101	89	145	152	101	181	269	68	132	87	159	119	112	105	64	Lhx2	LIM homeobox protein 2 [Source:MGI Symbol;Acc:MGI:96785]
ENSMUSG00000000248	0	0	0	0	0	8	0	0	0	0	1	0	0	1	1	5	0	1	0	0	0	0	0	0	Clec2g	C-type lectin domain family 2, member g [Source:MGI Symbol;Acc:MGI:1918059]
ENSMUSG00000000253	64	44	35	9	22	13	36	46	21	28	22	48	36	25	88	50	23	38	20	46	47	19	16	34	Gmpr	guanosine monophosphate reductase [Source:MGI Symbol;Acc:MGI:1913605]
ENSMUSG00000000263	1	0	0	0	0	0	0	0	0	0	0	0	0	0	0	0	0	0	0	0	0	0	0	0	Glra1	glycine receptor, alpha 1 subunit [Source:MGI Symbol;Acc:MGI:95747]
ENSMUSG00000000266	397	496	313	390	354	499	409	337	234	253	243	194	371	320	379	391	303	465	388	265	268	270	226	164	Mid2	midline 2 [Source:MGI Symbol;Acc:MGI:1344333]
ENSMUSG00000000275	6611	6591	4768	5753	4138	5335	7369	5370	2519	3492	3362	2341	5748	4941	5636	6086	3988	4417	5059	5417	4209	6806	5010	5241	Trim25	tripartite motif-containing 25 [Source:MGI Symbol;Acc:MGI:102749]
ENSMUSG00000000276	146	214	160	136	132	130	74	157	53	68	87	64	80	63	202	187	104	116	70	117	101	101	66	51	Dgke	diacylglycerol kinase, epsilon [Source:MGI Symbol;Acc:MGI:1889276]
ENSMUSG00000000278	2883	2834	1786	1982	2419	2391	1838	2140	1077	1448	1319	1374	2860	2552	1887	2545	2295	2907	1458	1774	1630	1505	1838	1777	Scpep1	serine carboxypeptidase 1 [Source:MGI Symbol;Acc:MGI:1921867]
ENSMUSG00000000282	1777	1085	609	1306	735	1728	848	1288	808	361	1051	672	1235	1162	915	1046	1188	939	556	1427	1153	1264	1256	1214	Mnt	max binding protein [Source:MGI Symbol;Acc:MGI:109150]
ENSMUSG00000000290	1059	845	550	824	637	828	288	657	297	363	255	146	629	268	864	950	665	547	919	251	448	221	203	147	Itgb2	integrin beta 2 [Source:MGI Symbol;Acc:MGI:96611]
ENSMUSG00000000295	245	281	390	224	481	152	27	89	46	38	31	40	291	321	86	178	199	387	63	51	58	33	41	20	Hddc2	HD domain containing 2 [Source:MGI Symbol;Acc:MGI:1916942]
ENSMUSG00000000296	502	452	493	394	531	408	340	455	308	232	356	242	487	589	341	299	438	731	358	463	370	319	312	260	Tpd52l1	tumor protein D52-like 1 [Source:MGI Symbol;Acc:MGI:1298386]
ENSMUSG00000000301	15616	11563	11258	11494	13687	13840	13755	17136	11831	12369	12304	13674	12902	17019	18901	24668	13860	16967	10388	16667	15959	12908	12792	12736	Pemt	phosphatidylethanolamine N-methyltransferase [Source:MGI Symbol;Acc:MGI:104535]
ENSMUSG00000000303	3090	1853	1584	3245	1362	5276	3341	3120	2135	2676	2443	2235	2398	1842	4114	4182	2283	2157	2458	1980	3124	2668	2540	1845	Cdh1	cadherin 1 [Source:MGI Symbol;Acc:MGI:88354]
ENSMUSG00000000305	23	18	5	14	21	8	15	23	8	6	19	10	14	10	11	34	19	41	26	12	17	9	11	39	Cdh4	cadherin 4 [Source:MGI Symbol;Acc:MGI:99218]
ENSMUSG00000000308	2	1	8	4	6	4	0	0	0	0	5	0	0	1	2	4	0	1	1	0	0	1	0	1	Ckmt1	creatine kinase, mitochondrial 1, ubiquitous [Source:MGI Symbol;Acc:MGI:99441]
ENSMUSG00000000317	186	220	157	99	87	219	230	145	86	86	115	151	133	124	395	263	79	122	143	281	355	92	152	116	Bcl6b	B cell CLL/lymphoma 6, member B [Source:MGI Symbol;Acc:MGI:1278332]
ENSMUSG00000000318	59	39	23	20	76	30	7	11	32	9	2	8	32	3	15	22	26	38	33	7	11	20	1	7	Clec10a	C-type lectin domain family 10, member A [Source:MGI Symbol;Acc:MGI:96975]
ENSMUSG00000000320	65	33	30	28	10	10	29	26	13	49	5	17	35	13	29	35	29	9	126	47	37	16	23	16	Alox12	arachidonate 12-lipoxygenase [Source:MGI Symbol;Acc:MGI:87998]
ENSMUSG00000000325	924	873	428	465	602	607	704	1001	599	514	465	614	651	481	957	1013	437	731	345	675	592	705	348	506	Arvcf	armadillo repeat gene deleted in velocardiofacial syndrome [Source:MGI Symbol;Acc:MGI:109620]
ENSMUSG00000000326	41226	24476	22448	30316	25475	34449	41828	48333	53853	28845	52895	48188	27984	47113	41830	31210	30237	38156	41662	58795	50420	46428	46358	54138	Comt	catechol-O-methyltransferase [Source:MGI Symbol;Acc:MGI:88470]
ENSMUSG00000000339	361	290	247	220	262	244	259	425	253	279	318	228	293	334	273	303	235	247	204	371	320	246	258	252	Rtca	RNA 3'-terminal phosphate cyclase [Source:MGI Symbol;Acc:MGI:1913618]
ENSMUSG00000000340	5485	4272	4346	6168	4329	5642	6777	7505	3542	5088	5149	4092	4387	6402	5163	5230	4805	5940	7195	6655	4388	4401	4325	3988	Dbt	dihydrolipoamide branched chain transacylase E2 [Source:MGI Symbol;Acc:MGI:105386]
ENSMUSG00000000346	8608	6220	4881	5926	5139	6278	7443	8529	5354	6601	6457	6174	6528	7615	7323	7271	5825	6472	5292	8392	7582	6310	5638	6400	Dazap2	DAZ associated protein 2 [Source:MGI Symbol;Acc:MGI:1344344]
ENSMUSG00000000355	1130	931	980	904	971	1140	797	1474	1165	1115	1087	885	988	1441	1498	1407	900	1006	1095	1618	1310	1202	947	964	Mcts1	malignant T cell amplified sequence 1 [Source:MGI Symbol;Acc:MGI:1916245]
ENSMUSG00000000359	31	36	5	4	40	13	16	26	11	30	26	25	15	10	29	78	13	28	5	18	22	40	3	6	Rem1	rad and gem related GTP binding protein 1 [Source:MGI Symbol;Acc:MGI:1097696]
ENSMUSG00000000365	3	2	3	11	0	4	0	7	1	0	0	0	0	1	0	9	2	0	12	0	4	4	0	4	Rnf17	ring finger protein 17 [Source:MGI Symbol;Acc:MGI:1353419]
ENSMUSG00000000374	1629	1423	953	1404	988	1211	1566	1684	1227	1497	1403	915	1396	1446	1143	1362	1476	1202	1141	1923	1754	1427	1449	1512	Trappc10	trafficking protein particle complex 10 [Source:MGI Symbol;Acc:MGI:1336209]
ENSMUSG00000000378	1108	841	666	736	811	939	933	1160	701	831	711	738	920	970	1194	1336	882	884	755	1376	1239	1149	902	957	Ccm2	cerebral cavernous malformation 2 [Source:MGI Symbol;Acc:MGI:2384924]
ENSMUSG00000000381	0	0	0	0	0	0	0	0	1	1	0	0	0	0	0	0	0	0	0	0	0	0	0	0	Wap	whey acidic protein [Source:MGI Symbol;Acc:MGI:98943]
ENSMUSG00000000384	1881	1494	1392	1538	1588	1512	1651	2323	1321	1830	1744	1321	1548	2004	1957	1794	1418	1715	1464	2131	1748	1757	1349	1558	Tbrg4	transforming growth factor beta regulated gene 4 [Source:MGI Symbol;Acc:MGI:1100868]
ENSMUSG00000000385	347	355	314	425	311	370	182	199	74	147	82	129	488	415	657	1075	333	287	152	124	141	239	131	134	Tmprss2	transmembrane protease, serine 2 [Source:MGI Symbol;Acc:MGI:1354381]
ENSMUSG00000000386	63	100	115	125	71	86	38	78	29	40	67	43	47	37	132	101	34	59	132	45	80	80	14	16	Mx1	MX dynamin-like GTPase 1 [Source:MGI Symbol;Acc:MGI:97243]
ENSMUSG00000000392	3	9	9	4	3	20	1	5	4	7	1	6	5	6	2	2	6	7	11	10	3	8	2	4	Fap	fibroblast activation protein [Source:MGI Symbol;Acc:MGI:109608]
ENSMUSG00000000394	0	0	0	0	0	0	0	0	0	0	0	0	0	0	0	0	0	0	0	0	0	0	0	0	Gcg	glucagon [Source:MGI Symbol;Acc:MGI:95674]
ENSMUSG00000000399	4696	3668	3034	3464	3133	3620	3818	5289	3060	3795	3542	3170	4456	5143	4385	3996	3515	4381	2864	5706	4545	3947	3656	3597	Ndufa9	NADH:ubiquinone oxidoreductase subunit A9 [Source:MGI Symbol;Acc:MGI:1913358]
ENSMUSG00000000402	0	8	0	0	0	3	2	1	0	0	0	4	5	7	0	10	0	4	6	7	0	6	0	6	Egfl6	EGF-like-domain, multiple 6 [Source:MGI Symbol;Acc:MGI:1858599]
ENSMUSG00000000409	42	61	22	68	12	26	16	37	23	31	13	17	37	15	106	101	26	22	152	45	40	16	10	12	Lck	lymphocyte protein tyrosine kinase [Source:MGI Symbol;Acc:MGI:96756]
ENSMUSG00000000411	2	0	0	0	0	0	0	0	0	0	0	0	0	4	0	0	1	0	0	1	1	0	0	0	Tssk3	testis-specific serine kinase 3 [Source:MGI Symbol;Acc:MGI:1929914]
ENSMUSG00000000416	9	5	2	10	4	2	30	13	7	6	6	1	18	12	27	16	14	21	14	4	7	9	1	2	Cttnbp2	cortactin binding protein 2 [Source:MGI Symbol;Acc:MGI:1353467]
ENSMUSG00000000420	2939	2463	1801	2746	2018	2583	2720	2956	1703	2120	2162	1692	2458	2828	2282	2670	2179	2449	2676	3277	2442	2187	2201	2294	Galnt1	polypeptide N-acetylgalactosaminyltransferase 1 [Source:MGI Symbol;Acc:MGI:894693]
ENSMUSG00000000435	0	0	0	0	0	0	0	0	0	0	0	0	0	0	0	0	0	0	0	0	0	0	0	0	Myf5	myogenic factor 5 [Source:MGI Symbol;Acc:MGI:97252]
ENSMUSG00000000439	731	599	498	676	489	613	814	694	571	507	564	496	523	701	736	518	491	611	549	714	400	622	493	550	Mkrn2	makorin, ring finger protein, 2 [Source:MGI Symbol;Acc:MGI:1914277]
ENSMUSG00000000440	778	1103	700	447	1121	584	895	382	264	240	273	233	737	744	954	1681	820	1029	440	630	136	233	213	770	Pparg	peroxisome proliferator activated receptor gamma [Source:MGI Symbol;Acc:MGI:97747]
ENSMUSG00000000441	2547	1640	1340	1992	1371	2471	2579	2068	1647	1635	1530	1327	1906	1929	1365	1605	1666	1427	1836	2145	1829	1674	1656	1872	Raf1	v-raf-leukemia viral oncogene 1 [Source:MGI Symbol;Acc:MGI:97847]
ENSMUSG00000000486	101	98	53	58	48	66	51	50	38	67	57	7	76	94	149	142	37	91	148	85	125	67	31	36	2001-09-01	septin 1 [Source:MGI Symbol;Acc:MGI:1858916]
ENSMUSG00000000489	63	42	13	33	27	48	42	22	31	20	16	26	87	35	144	148	29	46	32	33	40	28	24	11	Pdgfb	platelet derived growth factor, B polypeptide [Source:MGI Symbol;Acc:MGI:97528]
ENSMUSG00000000530	264	222	117	207	129	149	88	225	87	130	83	63	244	137	290	252	119	141	141	133	227	128	96	76	Acvrl1	activin A receptor, type II-like 1 [Source:MGI Symbol;Acc:MGI:1338946]
ENSMUSG00000000531	65	53	71	44	56	26	37	138	70	57	50	33	67	34	111	34	56	43	46	103	129	48	46	60	Grasp	GRP1 (general receptor for phosphoinositides 1)-associated scaffold protein [Source:MGI Symbol;Acc:MGI:1860303]
ENSMUSG00000000532	758	745	709	708	671	554	701	902	601	541	631	486	585	611	687	736	641	787	522	881	498	848	810	659	Acvr1b	activin A receptor, type 1B [Source:MGI Symbol;Acc:MGI:1338944]
ENSMUSG00000000538	1583	1372	1042	1166	1068	1374	1414	2483	1496	1531	1224	1232	1285	1514	1583	1482	1278	1288	1222	2050	1574	1940	1563	1800	Tom1l2	target of myb1-like 2 (chicken) [Source:MGI Symbol;Acc:MGI:2443306]
ENSMUSG00000000544	0	0	0	0	0	0	0	0	0	0	0	0	0	0	0	4	0	0	0	0	0	0	0	0	Gpa33	glycoprotein A33 (transmembrane) [Source:MGI Symbol;Acc:MGI:1891703]
ENSMUSG00000000552	1800	989	492	1068	505	1019	1048	1215	743	751	625	871	1175	1122	966	978	1231	547	427	1291	1502	797	956	1154	Zfp385a	zinc finger protein 385A [Source:MGI Symbol;Acc:MGI:1352495]
ENSMUSG00000000555	1701	1200	840	1504	957	1830	1871	1471	646	1627	1028	982	1084	1275	1337	1484	1130	1059	546	1005	1432	1061	1141	1130	Itga5	integrin alpha 5 (fibronectin receptor alpha) [Source:MGI Symbol;Acc:MGI:96604]
ENSMUSG00000000560	0	0	0	0	0	0	0	0	0	0	0	0	0	0	0	0	0	0	0	0	0	0	0	0	Gabra2	gamma-aminobutyric acid (GABA) A receptor, subunit alpha 2 [Source:MGI Symbol;Acc:MGI:95614]
ENSMUSG00000000561	586	503	426	492	534	498	510	614	391	680	513	397	582	730	1014	844	545	522	535	827	731	745	493	440	Wdr77	WD repeat domain 77 [Source:MGI Symbol;Acc:MGI:1917715]
ENSMUSG00000000562	0	1	0	0	0	0	0	0	1	0	0	0	0	0	0	5	1	0	1	0	0	0	0	0	Adora3	adenosine A3 receptor [Source:MGI Symbol;Acc:MGI:104847]
ENSMUSG00000000563	16643	14885	13369	13697	13198	15532	15302	21437	14275	14622	13561	12871	16448	19862	22645	26405	14861	19793	12892	21494	19740	15906	15033	13345	Atp5f1	ATP synthase, H+ transporting, mitochondrial F0 complex, subunit B1 [Source:MGI Symbol;Acc:MGI:1100495]
ENSMUSG00000000567	1157	731	347	866	734	756	380	452	92	410	335	248	574	657	493	458	492	496	124	243	228	275	369	259	Sox9	SRY (sex determining region Y)-box 9 [Source:MGI Symbol;Acc:MGI:98371]
ENSMUSG00000000568	1794	1360	1394	1368	2041	1762	1965	2206	1341	1308	1686	1365	1337	1823	1953	1717	1403	1877	2089	1893	1540	1497	1346	1645	Hnrnpd	heterogeneous nuclear ribonucleoprotein D [Source:MGI Symbol;Acc:MGI:101947]
ENSMUSG00000000579	126	82	115	43	65	60	27	98	30	52	41	39	56	39	97	37	48	63	40	28	21	35	58	38	Dynlt1c	dynein light chain Tctex-type 1C [Source:MGI Symbol;Acc:MGI:3807476]
ENSMUSG00000000581	1617	1946	2465	1471	2026	1619	1655	2910	2040	2069	1751	1466	2227	2479	2908	4111	1453	2199	1851	2812	2602	2462	1830	1822	C1d	C1D nuclear receptor co-repressor [Source:MGI Symbol;Acc:MGI:1927354]
ENSMUSG00000000594	5838	4341	3890	4775	3973	6529	8362	11661	5170	6266	5028	5495	6128	6254	8215	8546	6502	7469	7834	8469	7507	5474	7995	5472	Gm2a	GM2 ganglioside activator protein [Source:MGI Symbol;Acc:MGI:95762]
ENSMUSG00000000600	750	691	666	1092	773	1042	933	787	499	971	650	590	731	917	730	942	792	819	1189	857	741	672	580	591	Krit1	KRIT1, ankyrin repeat containing [Source:MGI Symbol;Acc:MGI:1930618]
ENSMUSG00000000605	3501	2755	2128	2876	2192	3149	3204	3874	2387	2731	2597	2250	3119	3276	2575	2865	2859	2728	2966	3784	3101	3250	2989	3260	Clcn4	chloride channel, voltage-sensitive 4 [Source:MGI Symbol;Acc:MGI:104571]
ENSMUSG00000000606	0	0	0	0	0	0	0	0	0	0	0	0	0	0	0	0	0	0	0	0	0	0	0	0	Vmn2r88	vomeronasal 2, receptor 88 [Source:MGI Symbol;Acc:MGI:1316662]
ENSMUSG00000000617	0	0	0	0	0	0	0	0	0	0	0	0	0	0	0	0	0	0	0	0	0	0	0	0	Grm6	glutamate receptor, metabotropic 6 [Source:MGI Symbol;Acc:MGI:1351343]
ENSMUSG00000000627	4	5	1	10	0	0	9	1	4	0	4	1	2	0	8	5	1	2	0	8	4	8	2	1	Sema4f	sema domain, immunoglobulin domain (Ig), TM domain, and short cytoplasmic domain [Source:MGI Symbol;Acc:MGI:1340055]
ENSMUSG00000000628	84	162	41	43	51	93	40	54	26	47	18	18	90	30	138	112	40	67	47	70	52	12	7	18	Hk2	hexokinase 2 [Source:MGI Symbol;Acc:MGI:1315197]
ENSMUSG00000000631	7133	6653	4960	4578	5003	4566	5067	6924	4664	4832	4665	4679	4704	5741	4702	5418	4835	6146	3819	6659	4857	5417	5889	6185	Myo18a	myosin XVIIIA [Source:MGI Symbol;Acc:MGI:2667185]
ENSMUSG00000000632	0	0	0	0	0	0	0	0	0	0	0	0	0	0	0	0	0	0	0	0	0	0	0	0	Sez6	seizure related gene 6 [Source:MGI Symbol;Acc:MGI:104745]
ENSMUSG00000000673	26095	18245	18354	19198	19068	21227	26792	42529	24482	25050	22402	22714	21343	28927	18828	12871	23432	27782	18485	30779	24430	20145	22256	22132	Haao	3-hydroxyanthranilate 3,4-dioxygenase [Source:MGI Symbol;Acc:MGI:1349444]
ENSMUSG00000000682	554	505	312	415	426	370	138	484	246	234	218	130	316	221	880	881	363	361	301	188	424	157	143	133	Cd52	CD52 antigen [Source:MGI Symbol;Acc:MGI:1346088]
ENSMUSG00000000686	797	830	582	489	340	351	691	1202	508	773	513	530	740	714	431	597	631	802	465	1189	519	660	654	729	Abhd15	abhydrolase domain containing 15 [Source:MGI Symbol;Acc:MGI:1914727]
ENSMUSG00000000690	5	0	0	2	1	5	1	12	0	6	1	0	0	1	1	5	1	1	0	14	9	4	5	1	Hoxb6	homeobox B6 [Source:MGI Symbol;Acc:MGI:96187]
ENSMUSG00000000693	73	95	54	46	33	71	20	101	21	28	33	20	67	19	102	143	47	64	37	40	59	37	23	31	Loxl3	lysyl oxidase-like 3 [Source:MGI Symbol;Acc:MGI:1337004]
ENSMUSG00000000701	0	0	0	0	0	0	0	0	0	0	0	0	0	0	0	0	0	0	0	0	0	0	0	0	Tcl1b5	T cell leukemia/lymphoma 1B, 5 [Source:MGI Symbol;Acc:MGI:1351635]
ENSMUSG00000000706	0	0	0	0	0	0	0	5	0	0	4	0	2	1	0	1	0	0	0	0	0	0	0	0	Btn1a1	butyrophilin, subfamily 1, member A1 [Source:MGI Symbol;Acc:MGI:103118]
ENSMUSG00000000708	5908	4652	3814	5314	3692	5862	7230	5423	5003	4435	4733	4519	4098	6057	4860	5181	5477	5497	5910	6943	6104	5629	5905	6402	Kat2b	K(lysine) acetyltransferase 2B [Source:MGI Symbol;Acc:MGI:1343094]
ENSMUSG00000000711	6599	4893	3640	4715	3308	5157	5764	7160	4648	5223	4391	4248	5593	5373	4149	4003	4991	5730	4361	6247	4843	5071	5377	5211	Rab5b	RAB5B, member RAS oncogene family [Source:MGI Symbol;Acc:MGI:105938]
ENSMUSG00000000724	0	0	1	0	4	0	0	0	0	0	0	0	0	1	0	1	0	0	0	0	0	0	0	0	Cryba1	crystallin, beta A1 [Source:MGI Symbol;Acc:MGI:88518]
ENSMUSG00000000730	0	0	0	0	0	0	0	0	0	0	0	0	0	0	4	0	0	0	0	0	0	0	0	0	Dnmt3l	DNA (cytosine-5-)-methyltransferase 3-like [Source:MGI Symbol;Acc:MGI:1859287]
ENSMUSG00000000731	0	0	0	0	0	0	0	2	0	0	0	0	0	0	4	0	0	0	0	0	0	0	0	0	Aire	autoimmune regulator (autoimmune polyendocrinopathy candidiasis ectodermal dystrophy) [Source:MGI Symbol;Acc:MGI:1338803]
ENSMUSG00000000732	79	108	54	69	36	52	38	28	18	31	10	21	65	63	183	182	21	71	56	34	33	35	22	18	Icosl	icos ligand [Source:MGI Symbol;Acc:MGI:1354701]
ENSMUSG00000000738	3280	2682	1747	2108	2097	2354	2397	3060	1700	2124	1997	1751	2674	2642	2918	2897	2144	2552	1790	3268	2243	2348	2091	2285	Spg7	SPG7, paraplegin matrix AAA peptidase subunit [Source:MGI Symbol;Acc:MGI:2385906]
ENSMUSG00000000739	712	233	324	396	241	149	238	356	443	492	349	135	271	389	127	12	221	311	177	301	271	689	243	142	Sult5a1	sulfotransferase family 5A, member 1 [Source:MGI Symbol;Acc:MGI:1931463]
ENSMUSG00000000740	18027	13526	14560	10892	16182	11838	11625	19717	15191	13089	14241	13725	14729	16341	23018	28833	10993	16771	7898	18555	17254	15706	13301	14733	Rpl13	ribosomal protein L13 [Source:MGI Symbol;Acc:MGI:105922]
ENSMUSG00000000743	3864	3126	2509	2595	2456	2460	2772	3756	2639	2935	3007	2302	3097	3399	3604	3712	2565	2852	1926	4070	3411	3412	2803	2913	Chmp1a	charged multivesicular body protein 1A [Source:MGI Symbol;Acc:MGI:1920159]
ENSMUSG00000000751	1712	1482	881	1310	1069	1299	1333	1859	931	1257	1096	1186	1503	1702	1379	1347	1357	1660	1072	1591	1105	869	963	881	Rpa1	replication protein A1 [Source:MGI Symbol;Acc:MGI:1915525]
ENSMUSG00000000753	40813	30783	25842	38302	30006	43221	46837	38292	26243	27804	28449	27603	33653	44417	33558	27778	39395	49561	34220	44638	35652	37676	29570	30977	Serpinf1	serine (or cysteine) peptidase inhibitor, clade F, member 1 [Source:MGI Symbol;Acc:MGI:108080]
ENSMUSG00000000759	897	715	939	747	882	932	718	1066	687	905	747	514	597	950	876	837	655	860	689	873	752	676	580	571	Tubgcp3	tubulin, gamma complex associated protein 3 [Source:MGI Symbol;Acc:MGI:2183752]
ENSMUSG00000000766	0	1	0	0	0	0	0	0	0	0	0	0	0	0	0	0	0	0	0	0	0	0	0	0	Oprm1	opioid receptor, mu 1 [Source:MGI Symbol;Acc:MGI:97441]
ENSMUSG00000000776	343	332	235	241	324	342	363	449	315	399	313	306	388	390	466	521	297	317	260	333	385	369	237	250	Polr3d	polymerase (RNA) III (DNA directed) polypeptide D [Source:MGI Symbol;Acc:MGI:1914315]
ENSMUSG00000000782	232	147	69	85	142	217	143	126	85	152	194	131	169	213	438	358	182	177	236	252	222	151	169	207	Tcf7	transcription factor 7, T cell specific [Source:MGI Symbol;Acc:MGI:98507]
ENSMUSG00000000787	13014	10026	7702	11054	7818	12284	12322	11046	7365	8622	8642	8268	8214	11147	6812	7889	11041	11032	11609	12256	11375	9686	10672	12149	Ddx3x	DEAD/H (Asp-Glu-Ala-Asp/His) box polypeptide 3, X-linked [Source:MGI Symbol;Acc:MGI:103064]
ENSMUSG00000000791	65	54	52	68	54	16	25	132	72	101	106	74	13	66	56	38	118	42	78	126	132	150	149	107	Il12rb1	interleukin 12 receptor, beta 1 [Source:MGI Symbol;Acc:MGI:104579]
ENSMUSG00000000792	0	1	0	0	0	0	0	0	1	0	0	0	1	0	1	0	0	0	0	1	0	4	0	0	Slc5a5	solute carrier family 5 (sodium iodide symporter), member 5 [Source:MGI Symbol;Acc:MGI:2149330]
ENSMUSG00000000794	1	1	0	0	5	0	0	0	0	1	0	0	1	0	3	9	0	0	0	1	0	1	1	0	Kcnn3	potassium intermediate/small conductance calcium-activated channel, subfamily N, member 3 [Source:MGI Symbol;Acc:MGI:2153183]
ENSMUSG00000000804	2049	1676	1355	2183	1181	1964	2272	2293	1566	1620	1597	1371	1638	1852	1601	1621	1865	1849	2238	2441	1941	1781	1580	1960	Usp32	ubiquitin specific peptidase 32 [Source:MGI Symbol;Acc:MGI:2144475]
ENSMUSG00000000805	4	0	0	4	0	0	0	0	0	0	0	0	0	0	0	1	0	0	4	0	0	4	0	0	Car4	carbonic anhydrase 4 [Source:MGI Symbol;Acc:MGI:1096574]
ENSMUSG00000000811	359	235	242	233	233	268	331	486	264	294	319	318	223	282	264	411	350	313	322	475	392	293	264	448	Txnrd3	thioredoxin reductase 3 [Source:MGI Symbol;Acc:MGI:2386711]
ENSMUSG00000000817	7	2	13	9	11	8	5	5	4	0	6	0	3	0	33	51	6	3	19	3	22	0	1	1	Fasl	Fas ligand (TNF superfamily, member 6) [Source:MGI Symbol;Acc:MGI:99255]
ENSMUSG00000000823	1314	837	830	1130	933	1118	967	1060	879	1031	1207	916	897	1183	856	659	964	848	662	1151	1174	868	757	859	Zfp512b	zinc finger protein 512B [Source:MGI Symbol;Acc:MGI:2685478]
ENSMUSG00000000826	3504	3109	2467	3177	2570	2841	3442	4216	2682	3479	3137	2344	3211	3633	2820	2942	3216	2811	3105	4752	3662	3838	3343	3405	Dnajc5	DnaJ heat shock protein family (Hsp40) member C5 [Source:MGI Symbol;Acc:MGI:892995]
ENSMUSG00000000827	1879	1865	1515	1501	1933	1801	1366	1625	959	1350	1113	1033	1697	1896	1925	2822	1544	2034	1327	1724	1388	1441	1205	1097	Tpd52l2	tumor protein D52-like 2 [Source:MGI Symbol;Acc:MGI:1913564]
ENSMUSG00000000838	1384	1163	1043	1248	1211	1554	1404	1554	878	1286	1100	851	1096	1381	1378	1749	1138	1203	1607	1472	973	1186	945	1043	Fmr1	fragile X mental retardation 1 [Source:MGI Symbol;Acc:MGI:95564]
ENSMUSG00000000861	3	5	1	7	11	12	4	1	0	13	5	0	13	6	8	15	10	2	1	0	1	11	1	1	Bcl11a	B cell CLL/lymphoma 11A (zinc finger protein) [Source:MGI Symbol;Acc:MGI:106190]
ENSMUSG00000000869	12	2	9	5	4	11	3	2	2	7	2	5	4	5	8	1	9	16	4	15	8	2	1	0	Il4	interleukin 4 [Source:MGI Symbol;Acc:MGI:96556]
ENSMUSG00000000876	5911	4236	3855	4872	3969	6473	10495	5277	3605	5068	3529	4480	5321	5992	5036	5815	3657	3840	4881	6521	5150	6039	4825	5533	Pxmp4	peroxisomal membrane protein 4 [Source:MGI Symbol;Acc:MGI:1891701]
ENSMUSG00000000881	1097	705	744	872	649	1122	1284	1154	815	708	697	818	781	972	810	656	883	1223	1076	1177	863	1112	803	845	Dlg3	discs large MAGUK scaffold protein 3 [Source:MGI Symbol;Acc:MGI:1888986]
ENSMUSG00000000884	60	50	35	51	54	52	53	49	59	56	52	58	81	39	61	79	36	46	31	60	49	26	29	45	Gnb1l	guanine nucleotide binding protein (G protein), beta polypeptide 1-like [Source:MGI Symbol;Acc:MGI:1338057]
ENSMUSG00000000889	0	0	0	0	0	0	0	0	0	0	0	0	0	0	0	0	0	0	0	0	0	0	0	0	Dbh	dopamine beta hydroxylase [Source:MGI Symbol;Acc:MGI:94864]
ENSMUSG00000000901	18	29	13	16	15	13	16	28	13	10	9	16	39	19	62	34	2	31	5	34	18	24	30	26	Mmp11	matrix metallopeptidase 11 [Source:MGI Symbol;Acc:MGI:97008]
ENSMUSG00000000902	1126	774	584	960	805	1000	1130	939	596	1151	800	858	1023	1121	1249	1141	676	783	812	976	785	936	608	611	Smarcb1	SWI/SNF related, matrix associated, actin dependent regulator of chromatin, subfamily b, member 1 [Source:MGI Symbol;Acc:MGI:1328366]
ENSMUSG00000000903	0	1	0	14	1	17	5	2	4	12	2	2	5	3	10	9	0	4	0	41	19	29	18	0	Vpreb3	pre-B lymphocyte gene 3 [Source:MGI Symbol;Acc:MGI:98938]
ENSMUSG00000000915	2634	2880	1560	1635	2501	1608	978	1814	978	1413	1522	1273	1770	2046	1505	1260	2807	1929	640	1249	1632	2109	1379	1275	Hip1r	huntingtin interacting protein 1 related [Source:MGI Symbol;Acc:MGI:1352504]
ENSMUSG00000000916	447	312	297	317	384	393	385	573	354	392	382	331	330	435	376	361	270	288	272	397	490	435	300	370	Nsun5	NOL1/NOP2/Sun domain family, member 5 [Source:MGI Symbol;Acc:MGI:2140844]
ENSMUSG00000000934	1161	890	805	917	1223	1034	1026	1301	779	756	734	804	1050	1239	957	986	755	1000	889	957	880	700	765	597	Top1mt	DNA topoisomerase 1, mitochondrial [Source:MGI Symbol;Acc:MGI:1920210]
ENSMUSG00000000938	0	0	0	0	0	0	0	0	0	0	0	0	1	0	0	0	0	0	0	0	0	0	0	0	Hoxa10	homeobox A10 [Source:MGI Symbol;Acc:MGI:96171]
ENSMUSG00000000942	18	10	13	13	16	28	15	7	6	4	16	24	6	18	47	31	6	22	8	31	10	3	3	29	Hoxa4	homeobox A4 [Source:MGI Symbol;Acc:MGI:96176]
ENSMUSG00000000948	26	20	20	28	19	22	10	46	28	16	18	25	7	39	28	20	24	23	13	11	7	11	10	9	Gm38393	predicted gene, 38393 [Source:MGI Symbol;Acc:MGI:5613898]
ENSMUSG00000000957	3403	2466	1336	1846	2012	2955	2647	2379	1155	1742	1454	1727	2177	1777	1673	2289	1686	1712	1203	1616	1721	1360	1314	1485	Mmp14	matrix metallopeptidase 14 (membrane-inserted) [Source:MGI Symbol;Acc:MGI:101900]
ENSMUSG00000000958	913	849	375	516	338	538	151	301	139	122	77	117	706	618	495	1207	565	521	211	128	213	116	211	140	Slc7a7	solute carrier family 7 (cationic amino acid transporter, y+ system), member 7 [Source:MGI Symbol;Acc:MGI:1337120]
ENSMUSG00000000959	3033	2237	2232	2390	2361	2612	2940	2966	1966	2291	2142	2054	2505	2877	2467	2308	2250	2830	1921	2740	2553	2374	1872	2150	Oxa1l	oxidase assembly 1-like [Source:MGI Symbol;Acc:MGI:1916339]
ENSMUSG00000000976	874	813	812	869	747	977	770	881	519	978	579	565	751	851	761	916	645	722	655	717	612	594	610	551	Heatr6	HEAT repeat containing 6 [Source:MGI Symbol;Acc:MGI:1919790]
ENSMUSG00000000982	22	21	5	4	1	13	12	1	0	9	1	4	13	2	9	9	0	1	15	2	4	2	6	1	Ccl3	chemokine (C-C motif) ligand 3 [Source:MGI Symbol;Acc:MGI:98260]
ENSMUSG00000000983	0	11	2	26	4	3	5	2	0	0	0	0	0	8	29	30	0	2	6	2	3	5	0	0	Wfdc18	WAP four-disulfide core domain 18 [Source:MGI Symbol;Acc:MGI:107506]
ENSMUSG00000001014	18	3	0	1	5	5	39	30	24	22	20	23	11	12	9	14	7	0	15	21	39	36	6	26	Icam4	intercellular adhesion molecule 4, Landsteiner-Wiener blood group [Source:MGI Symbol;Acc:MGI:1925619]
ENSMUSG00000001016	619	528	436	521	685	643	594	836	496	807	705	593	471	687	750	663	491	578	492	839	790	542	449	679	Ilf2	interleukin enhancer binding factor 2 [Source:MGI Symbol;Acc:MGI:1915031]
ENSMUSG00000001017	3199	2446	2081	2502	2306	2652	2679	3499	2737	3133	2830	2368	2548	3001	2894	2869	2314	2564	2596	3963	3061	2885	2521	2752	Chtop	chromatin target of PRMT1 [Source:MGI Symbol;Acc:MGI:1913761]
ENSMUSG00000001018	961	965	919	870	1089	936	1073	1014	833	701	794	659	685	1051	1199	1270	726	1204	910	970	664	579	516	626	Snapin	SNAP-associated protein [Source:MGI Symbol;Acc:MGI:1333745]
ENSMUSG00000001020	3	0	0	0	0	0	0	0	0	0	0	0	0	0	5	3	0	0	0	0	0	0	0	0	S100a4	S100 calcium binding protein A4 [Source:MGI Symbol;Acc:MGI:1330282]
ENSMUSG00000001021	0	0	0	0	0	0	0	0	0	0	0	0	0	0	4	0	0	0	0	0	0	0	0	0	S100a3	S100 calcium binding protein A3 [Source:MGI Symbol;Acc:MGI:1338849]
ENSMUSG00000001023	0	0	0	0	0	0	0	0	0	0	0	0	0	0	0	0	0	0	0	0	0	0	0	0	S100a5	S100 calcium binding protein A5 [Source:MGI Symbol;Acc:MGI:1338915]
ENSMUSG00000001025	58	114	75	87	74	80	72	71	89	42	48	86	83	66	235	272	45	159	105	74	108	52	47	52	S100a6	S100 calcium binding protein A6 (calcyclin) [Source:MGI Symbol;Acc:MGI:1339467]
ENSMUSG00000001027	1	0	0	0	0	0	0	0	0	0	1	0	1	0	0	0	0	0	0	4	10	0	0	0	Scn4a	sodium channel, voltage-gated, type IV, alpha [Source:MGI Symbol;Acc:MGI:98250]
ENSMUSG00000001029	172	136	80	102	80	84	98	213	67	112	116	108	136	94	204	179	71	130	66	144	245	112	95	81	Icam2	intercellular adhesion molecule 2 [Source:MGI Symbol;Acc:MGI:96394]
ENSMUSG00000001034	259	144	44	157	101	140	63	123	94	121	38	47	126	110	156	280	147	141	54	101	79	44	62	90	Mapk7	mitogen-activated protein kinase 7 [Source:MGI Symbol;Acc:MGI:1346347]
ENSMUSG00000001036	971	959	501	615	482	958	369	510	260	357	328	287	1043	1203	693	846	1700	677	363	357	409	451	418	316	Epn2	epsin 2 [Source:MGI Symbol;Acc:MGI:1333766]
ENSMUSG00000001039	16	17	12	12	7	17	11	29	16	1	5	8	14	12	30	83	10	23	18	5	12	5	1	5	B9d1	B9 protein domain 1 [Source:MGI Symbol;Acc:MGI:1351471]
ENSMUSG00000001052	1676	1636	1092	1626	1320	1588	1770	1349	1133	1133	1080	1089	1257	1501	1419	1841	1492	1644	1487	1581	1267	1141	1160	1123	Sec24b	Sec24 related gene family, member B (S. cerevisiae) [Source:MGI Symbol;Acc:MGI:2139764]
ENSMUSG00000001053	212	115	84	209	85	230	230	189	94	287	86	146	162	165	187	167	152	115	65	139	174	115	162	165	N4bp3	NEDD4 binding protein 3 [Source:MGI Symbol;Acc:MGI:2442218]
ENSMUSG00000001054	825	584	429	657	557	570	633	631	374	689	569	421	597	698	665	589	453	502	370	534	517	456	379	478	Rmnd5b	required for meiotic nuclear division 5 homolog B [Source:MGI Symbol;Acc:MGI:1913339]
ENSMUSG00000001056	906	833	622	579	966	851	824	1386	741	764	840	767	979	967	1611	1573	663	994	756	1365	1164	921	874	903	Nhp2	NHP2 ribonucleoprotein [Source:MGI Symbol;Acc:MGI:1098547]
ENSMUSG00000001062	1607	1347	1584	1197	1501	1278	1025	2021	1072	1356	1089	981	842	1419	1278	918	1347	1432	849	1478	998	988	1042	895	Vps9d1	VPS9 domain containing 1 [Source:MGI Symbol;Acc:MGI:1914143]
ENSMUSG00000001065	1481	1527	2188	1074	1525	1056	840	2405	834	1943	1173	954	769	1327	1065	801	795	1224	573	1167	806	796	1217	550	Zfp276	zinc finger protein (C2H2 type) 276 [Source:MGI Symbol;Acc:MGI:1888495]
ENSMUSG00000001076	55	8	9	53	20	48	22	24	13	10	25	41	9	17	56	2	33	18	10	27	12	2	12	21	C1ql4	complement component 1, q subcomponent-like 4 [Source:MGI Symbol;Acc:MGI:3579909]
ENSMUSG00000001082	265	186	151	130	211	149	140	192	189	186	143	117	150	152	315	395	197	198	96	154	193	172	134	149	Mfsd10	major facilitator superfamily domain containing 10 [Source:MGI Symbol;Acc:MGI:1915544]
ENSMUSG00000001089	1064	946	790	1074	616	1293	1357	1259	600	997	750	618	897	826	805	1218	1017	891	825	862	883	683	831	706	Luzp1	leucine zipper protein 1 [Source:MGI Symbol;Acc:MGI:107629]
ENSMUSG00000001095	31	20	42	17	14	34	64	91	46	61	151	48	13	19	28	6	15	20	55	33	55	65	32	17	Slc13a2	solute carrier family 13 (sodium-dependent dicarboxylate transporter), member 2 [Source:MGI Symbol;Acc:MGI:1276558]
ENSMUSG00000001098	401	417	221	271	215	268	218	488	227	304	294	212	305	206	345	430	163	240	259	372	384	335	300	243	Kctd10	potassium channel tetramerisation domain containing 10 [Source:MGI Symbol;Acc:MGI:2141207]
ENSMUSG00000001100	5388	4295	3292	3788	4062	4166	4331	5637	3903	4600	4221	3813	4377	4830	4874	4938	3722	4082	3530	6268	4759	4542	4145	3884	Poldip2	polymerase (DNA-directed), delta interacting protein 2 [Source:MGI Symbol;Acc:MGI:1915061]
ENSMUSG00000001103	21	2	25	21	25	27	8	22	9	26	47	14	3	46	15	11	28	16	18	22	12	15	0	25	Sebox	SEBOX homeobox [Source:MGI Symbol;Acc:MGI:108012]
ENSMUSG00000001105	2277	2068	2234	2228	2381	2671	1844	2979	2422	2493	2029	1968	2129	2658	3203	3935	2130	2641	2168	3477	2736	2860	1954	2229	Ift20	intraflagellar transport 20 [Source:MGI Symbol;Acc:MGI:1915585]
ENSMUSG00000001119	434	625	169	252	455	319	427	666	182	280	200	312	326	209	1484	1800	137	437	198	339	315	348	255	187	Col6a1	collagen, type VI, alpha 1 [Source:MGI Symbol;Acc:MGI:88459]
ENSMUSG00000001120	32	24	32	78	24	26	36	56	59	37	39	50	40	55	60	90	60	21	100	64	28	52	45	39	Pcbp3	poly(rC) binding protein 3 [Source:MGI Symbol;Acc:MGI:1890470]
ENSMUSG00000001123	33187	23066	18447	25704	23220	31612	33952	38832	18299	25456	22163	21244	24895	28465	25502	30257	21987	26686	22196	23855	24197	18934	17970	18793	Lgals9	lectin, galactose binding, soluble 9 [Source:MGI Symbol;Acc:MGI:109496]
ENSMUSG00000001127	6359	4537	3991	5069	4516	4439	3776	4398	3012	3079	3026	2526	4968	6171	3395	3348	4163	4881	2718	4307	3094	3403	2747	3215	Araf	Araf proto-oncogene, serine/threonine kinase [Source:MGI Symbol;Acc:MGI:88065]
ENSMUSG00000001128	2377	1542	1261	1513	1621	1127	548	2028	1055	1002	754	327	1730	778	2132	1879	1638	1692	1021	582	1338	563	596	557	Cfp	complement factor properdin [Source:MGI Symbol;Acc:MGI:97545]
ENSMUSG00000001131	5	38	0	5	9	9	5	11	3	12	1	3	11	8	70	77	5	10	0	0	0	0	2	10	Timp1	tissue inhibitor of metalloproteinase 1 [Source:MGI Symbol;Acc:MGI:98752]
ENSMUSG00000001134	357	442	547	419	757	582	382	576	403	356	297	302	312	607	690	1133	450	620	506	617	489	447	399	348	Uxt	ubiquitously expressed prefoldin like chaperone [Source:MGI Symbol;Acc:MGI:1277988]
ENSMUSG00000001138	1699	871	575	1007	569	1231	1242	1227	863	913	711	623	900	898	764	689	753	897	664	1062	721	866	661	576	Cnnm3	cyclin M3 [Source:MGI Symbol;Acc:MGI:2151055]
ENSMUSG00000001143	1054	738	506	896	577	810	864	680	529	744	712	551	860	897	749	625	996	728	829	1105	775	926	876	857	Lman2l	lectin, mannose-binding 2-like [Source:MGI Symbol;Acc:MGI:2443010]
ENSMUSG00000001150	1413	1003	750	1207	740	1253	1230	1410	898	1403	1092	872	1109	1335	932	840	972	1022	978	1460	1161	1130	937	926	Mcm3ap	minichromosome maintenance complex component 3 associated protein [Source:MGI Symbol;Acc:MGI:1930089]
ENSMUSG00000001151	791	609	412	607	479	617	573	746	512	496	596	536	570	419	559	577	576	616	484	780	588	579	589	720	Pcnt	pericentrin (kendrin) [Source:MGI Symbol;Acc:MGI:102722]
ENSMUSG00000001155	25771	21384	19432	22603	18549	21275	22552	30133	21013	23742	21592	18656	21577	31570	22617	17525	22432	23647	17401	28030	23972	22682	18295	19638	Ftcd	formiminotransferase cyclodeaminase [Source:MGI Symbol;Acc:MGI:1339962]
ENSMUSG00000001156	349	395	302	445	336	412	311	324	264	356	325	299	305	378	454	435	406	416	557	396	427	416	316	343	Mxd1	MAX dimerization protein 1 [Source:MGI Symbol;Acc:MGI:96908]
ENSMUSG00000001157	1413	1088	995	1233	982	1022	802	755	499	705	544	489	960	1259	608	784	961	1260	736	869	625	618	520	522	Gmcl1	germ cell-less, spermatogenesis associated 1 [Source:MGI Symbol;Acc:MGI:1345156]
ENSMUSG00000001158	597	661	433	453	559	620	686	759	555	557	543	482	573	742	977	897	545	686	678	768	528	593	531	497	Snrnp27	small nuclear ribonucleoprotein 27 (U4/U6.U5) [Source:MGI Symbol;Acc:MGI:1913868]
ENSMUSG00000001166	65	45	63	31	68	37	11	35	10	28	52	19	42	34	41	39	11	52	46	14	24	29	15	22	Oas1c	2'-5' oligoadenylate synthetase 1C [Source:MGI Symbol;Acc:MGI:2149633]
ENSMUSG00000001168	1	4	0	0	0	5	0	0	0	0	1	0	0	0	0	0	6	0	0	0	0	5	0	0	Oas1h	2'-5' oligoadenylate synthetase 1H [Source:MGI Symbol;Acc:MGI:2180853]
ENSMUSG00000001173	363	317	251	357	312	353	301	419	242	211	239	203	334	381	304	374	205	456	300	267	202	216	156	147	Ocrl	OCRL, inositol polyphosphate-5-phosphatase [Source:MGI Symbol;Acc:MGI:109589]
ENSMUSG00000001175	12646	10204	8853	12371	10150	13521	11814	14907	8624	12107	9701	9175	10706	13215	13064	13753	10463	11930	12375	13513	11340	9292	8574	8856	Calm1	calmodulin 1 [Source:MGI Symbol;Acc:MGI:88251]
ENSMUSG00000001211	15124	12407	7337	10125	9276	10485	14638	15171	9470	11557	11075	9347	14235	12770	12436	14048	10722	11092	9524	18241	14651	15929	14582	13797	Agpat3	1-acylglycerol-3-phosphate O-acyltransferase 3 [Source:MGI Symbol;Acc:MGI:1336186]
ENSMUSG00000001225	0	0	0	0	0	0	1	0	0	0	0	0	1	0	0	1	0	0	0	1	0	0	0	0	Slc26a3	solute carrier family 26, member 3 [Source:MGI Symbol;Acc:MGI:107181]
ENSMUSG00000001227	723	413	270	295	255	310	350	735	503	409	308	345	322	346	473	338	426	453	104	514	534	335	402	385	Sema6b	sema domain, transmembrane domain (TM), and cytoplasmic domain, (semaphorin) 6B [Source:MGI Symbol;Acc:MGI:1202889]
ENSMUSG00000001228	43	49	3	29	35	69	2	31	20	13	34	5	33	6	122	118	30	42	12	5	21	11	5	64	Uhrf1	ubiquitin-like, containing PHD and RING finger domains, 1 [Source:MGI Symbol;Acc:MGI:1338889]
ENSMUSG00000001229	5208	2998	2022	3904	2304	3763	4287	4992	2693	3924	3640	3199	3120	3656	2671	2611	3068	2704	1936	3251	3252	3038	2638	3352	Dpp9	dipeptidylpeptidase 9 [Source:MGI Symbol;Acc:MGI:2443967]
ENSMUSG00000001240	371	510	197	257	192	211	332	369	160	363	244	201	242	159	611	456	277	471	227	371	531	283	213	177	Ramp2	receptor (calcitonin) activity modifying protein 2 [Source:MGI Symbol;Acc:MGI:1859650]
ENSMUSG00000001247	8634	6431	5396	6830	5223	7113	5384	8174	3902	4302	3795	4200	7287	7352	4801	7329	6798	6874	3857	5194	3953	3659	5000	4395	Lsr	lipolysis stimulated lipoprotein receptor [Source:MGI Symbol;Acc:MGI:1927471]
ENSMUSG00000001248	940	848	787	678	897	829	445	849	666	735	567	648	640	771	966	891	865	845	644	838	966	736	736	694	Gramd1a	GRAM domain containing 1A [Source:MGI Symbol;Acc:MGI:105490]
ENSMUSG00000001249	24650	19489	15957	16022	17270	16039	19175	29827	16479	19017	18168	17677	19922	22685	19679	19461	18141	23454	11638	27785	22714	22336	21320	20526	Hpn	hepsin [Source:MGI Symbol;Acc:MGI:1196620]
ENSMUSG00000001260	0	0	0	0	0	0	0	0	0	0	0	0	0	0	0	0	0	0	0	1	0	0	0	0	Gabrg1	gamma-aminobutyric acid (GABA) A receptor, subunit gamma 1 [Source:MGI Symbol;Acc:MGI:103156]
ENSMUSG00000001270	593	392	216	428	241	425	255	388	270	282	221	178	469	272	590	446	281	217	164	240	443	233	182	151	Ckb	creatine kinase, brain [Source:MGI Symbol;Acc:MGI:88407]
ENSMUSG00000001280	2647	2307	1580	2389	1407	2331	2803	2460	1676	1960	2016	1697	2123	2082	1919	2067	1850	1997	2401	2447	1818	1965	1892	2055	Sp1	trans-acting transcription factor 1 [Source:MGI Symbol;Acc:MGI:98372]
ENSMUSG00000001281	180	131	63	150	55	102	57	108	52	108	68	37	107	55	217	164	76	84	78	106	99	54	24	36	Itgb7	integrin beta 7 [Source:MGI Symbol;Acc:MGI:96616]
ENSMUSG00000001285	755	608	625	644	620	804	759	849	530	674	544	523	640	810	844	704	529	697	605	761	620	537	517	474	Myg1	melanocyte proliferating gene 1 [Source:MGI Symbol;Acc:MGI:1929864]
ENSMUSG00000001288	322	343	166	199	107	249	202	192	148	165	105	205	339	294	538	517	330	289	142	392	445	161	193	139	Rarg	retinoic acid receptor, gamma [Source:MGI Symbol;Acc:MGI:97858]
ENSMUSG00000001289	3197	3064	3463	2273	3726	2611	2284	3955	3182	2546	2736	2559	3245	3593	4883	6323	2484	3753	1972	3689	3666	3560	2665	2756	Pfdn5	prefoldin 5 [Source:MGI Symbol;Acc:MGI:1928753]
ENSMUSG00000001300	116	134	70	101	56	139	164	127	54	54	100	75	89	82	252	230	56	170	130	189	158	67	70	88	Efnb2	ephrin B2 [Source:MGI Symbol;Acc:MGI:105097]
ENSMUSG00000001305	550	348	287	333	391	428	307	570	315	406	450	249	521	495	606	656	326	435	398	491	496	462	357	328	Rrp15	ribosomal RNA processing 15 homolog (S. cerevisiae) [Source:MGI Symbol;Acc:MGI:1914473]
ENSMUSG00000001313	512	459	619	501	626	655	590	1483	484	497	360	440	681	625	526	671	735	722	457	765	664	514	732	358	Rnd2	Rho family GTPase 2 [Source:MGI Symbol;Acc:MGI:1338755]
ENSMUSG00000001323	2399	1982	1446	2204	1451	2163	2529	2688	1721	1978	1977	1796	2191	2371	2006	1975	2164	1784	2392	3011	2022	2107	1699	2033	Srr	serine racemase [Source:MGI Symbol;Acc:MGI:1351636]
ENSMUSG00000001333	10	18	9	6	4	8	4	2	1	0	1	4	9	4	8	30	4	1	7	0	5	1	1	1	Sync	syncoilin [Source:MGI Symbol;Acc:MGI:1916078]
ENSMUSG00000001334	13	26	17	9	12	4	0	9	7	14	6	6	22	23	29	15	11	14	2	13	14	15	1	11	Fndc5	fibronectin type III domain containing 5 [Source:MGI Symbol;Acc:MGI:1917614]
ENSMUSG00000001348	7771	6309	3530	4711	4717	4023	5775	7133	5050	4475	4958	4268	5658	6562	7397	5917	5161	5725	5098	7867	5519	6270	5225	6157	Acp5	acid phosphatase 5, tartrate resistant [Source:MGI Symbol;Acc:MGI:87883]
ENSMUSG00000001349	6	42	1	15	0	0	6	3	0	3	2	0	11	0	12	4	1	5	4	48	4	5	4	4	Cnn1	calponin 1 [Source:MGI Symbol;Acc:MGI:104979]
ENSMUSG00000001366	3717	2690	2658	3103	2537	2811	3249	3608	3111	2854	3155	2525	3093	3451	2593	2813	2777	2842	3469	4298	3461	4155	2978	2974	Fbxo9	f-box protein 9 [Source:MGI Symbol;Acc:MGI:1918788]
ENSMUSG00000001376	631	591	413	620	552	644	586	592	333	392	486	329	539	649	590	713	434	657	661	619	475	494	403	484	Vps50	VPS50 EARP/GARPII complex subunit [Source:MGI Symbol;Acc:MGI:1920538]
ENSMUSG00000001380	1808	1263	831	1424	1205	1334	1604	1834	1114	1539	1467	1223	1607	1825	1588	1630	1374	1388	1573	2011	1527	1267	1127	1371	Hars	histidyl-tRNA synthetase [Source:MGI Symbol;Acc:MGI:108087]
ENSMUSG00000001383	1654	1246	820	1114	988	1420	1480	2160	1193	1396	1545	1282	1390	1669	1505	1258	1050	1337	1704	2136	1611	1645	1272	1351	Zmat2	zinc finger, matrin type 2 [Source:MGI Symbol;Acc:MGI:1913742]
ENSMUSG00000001403	49	30	5	10	62	32	24	22	15	62	62	14	26	9	535	239	12	15	262	32	30	10	16	52	Ube2c	ubiquitin-conjugating enzyme E2C [Source:MGI Symbol;Acc:MGI:1915862]
ENSMUSG00000001415	1592	1441	1207	1431	1079	1488	1384	1777	908	1886	1332	1081	1514	1574	1512	1641	1573	1395	1143	1860	1931	1580	1447	1727	Smg5	Smg-5 homolog, nonsense mediated mRNA decay factor (C. elegans) [Source:MGI Symbol;Acc:MGI:2447364]
ENSMUSG00000001416	5409	3814	2558	4540	3621	4149	3757	5525	3397	4393	4046	3275	4881	5802	5195	5232	4026	4171	3966	5668	4210	4123	3573	3572	Cct3	chaperonin containing Tcp1, subunit 3 (gamma) [Source:MGI Symbol;Acc:MGI:104708]
ENSMUSG00000001418	4406	3399	1957	2700	2276	2606	3040	3073	2142	2452	2204	2488	3306	3555	3562	2893	2654	3427	1976	3486	2698	2823	2461	2818	Glmp	glycosylated lysosomal membrane protein [Source:MGI Symbol;Acc:MGI:1913318]
ENSMUSG00000001419	2938	2066	1603	2209	1566	2361	1941	2245	1429	1293	1189	1292	1827	2100	2027	2299	1812	1613	1193	2284	2137	2277	1714	2005	Mef2d	myocyte enhancer factor 2D [Source:MGI Symbol;Acc:MGI:99533]
ENSMUSG00000001420	71	82	43	46	39	87	85	97	43	75	53	44	84	85	55	72	76	52	45	115	95	74	79	74	Tmem79	transmembrane protein 79 [Source:MGI Symbol;Acc:MGI:1919163]
ENSMUSG00000001424	12151	7241	4655	9338	6154	8686	8876	10513	6982	8243	7162	6997	7745	9718	8501	8004	7763	8288	7643	12224	6689	6816	6795	7074	Snd1	staphylococcal nuclease and tudor domain containing 1 [Source:MGI Symbol;Acc:MGI:1929266]
ENSMUSG00000001435	103123	63811	46510	66661	47728	63087	86403	87402	54729	65087	56693	55384	64693	71753	43962	36771	51178	72539	41781	80990	53845	66638	60645	60394	Col18a1	collagen, type XVIII, alpha 1 [Source:MGI Symbol;Acc:MGI:88451]
ENSMUSG00000001436	573	640	623	544	743	524	466	862	348	437	343	487	394	621	568	665	635	735	265	585	421	434	529	443	Slc19a1	solute carrier family 19 (folate transporter), member 1 [Source:MGI Symbol;Acc:MGI:103182]
ENSMUSG00000001440	6232	5018	3149	6036	3798	6003	6151	7871	3640	5866	5036	4124	5175	5819	5732	6388	5256	4960	5503	6236	5587	4174	3750	4469	Kpnb1	karyopherin (importin) beta 1 [Source:MGI Symbol;Acc:MGI:107532]
ENSMUSG00000001441	1891	1685	916	1590	1222	1849	1886	1700	1042	1394	999	1082	1661	2098	1396	1571	1801	1788	1814	2197	1566	1594	1611	1550	Npepps	aminopeptidase puromycin sensitive [Source:MGI Symbol;Acc:MGI:1101358]
ENSMUSG00000001444	24	9	5	8	7	2	1	8	1	4	9	2	5	17	23	18	0	4	10	8	6	1	0	1	Tbx21	T-box 21 [Source:MGI Symbol;Acc:MGI:1888984]
ENSMUSG00000001445	2109	1805	1440	1744	1528	1865	2094	2143	1372	1775	1644	1439	1912	2176	1799	2032	1623	1860	1412	2185	1826	1595	1516	1402	Mrpl10	mitochondrial ribosomal protein L10 [Source:MGI Symbol;Acc:MGI:1333801]
ENSMUSG00000001467	4126	3919	2569	2663	3553	8632	4781	6271	3290	6138	4902	6348	7381	4792	5901	15414	5507	7130	4086	3871	4974	3008	6172	5474	Cyp51	cytochrome P450, family 51 [Source:MGI Symbol;Acc:MGI:106040]
ENSMUSG00000001472	8184	6807	6069	7181	6862	7723	7352	8708	6008	6236	6813	5916	6004	8171	7297	7125	7065	6959	6451	8712	6978	7373	5752	6895	Tcf25	transcription factor 25 (basic helix-loop-helix) [Source:MGI Symbol;Acc:MGI:1914105]
ENSMUSG00000001473	377	486	192	299	284	319	308	449	242	332	280	281	347	307	1234	923	232	296	240	383	406	444	381	457	Tubb6	tubulin, beta 6 class V [Source:MGI Symbol;Acc:MGI:1915201]
ENSMUSG00000001482	2100	1873	1362	1666	1346	1575	2204	2761	1277	1966	1796	1193	2261	2114	1601	1593	1253	1434	1475	2124	1609	2216	1710	1413	Def8	differentially expressed in FDCP 8 [Source:MGI Symbol;Acc:MGI:1346331]
ENSMUSG00000001493	78	24	63	71	31	101	20	19	8	30	8	8	48	73	55	49	54	42	13	2	16	0	9	14	Meox1	mesenchyme homeobox 1 [Source:MGI Symbol;Acc:MGI:103220]
ENSMUSG00000001494	0	4	1	0	0	0	0	0	0	1	0	0	4	1	0	1	0	0	0	0	0	0	0	0	Sost	sclerostin [Source:MGI Symbol;Acc:MGI:1921749]
ENSMUSG00000001496	0	0	0	0	0	0	0	0	0	0	0	0	0	0	0	0	0	0	0	0	0	0	0	0	Nkx2-1	NK2 homeobox 1 [Source:MGI Symbol;Acc:MGI:108067]
ENSMUSG00000001497	7	5	11	7	24	9	19	6	14	25	5	5	11	30	8	11	1	10	9	17	10	0	4	2	Pax9	paired box 9 [Source:MGI Symbol;Acc:MGI:97493]
ENSMUSG00000001504	0	1	2	0	6	0	0	0	0	0	0	0	0	0	0	1	9	0	6	0	0	0	0	0	Irx2	Iroquois homeobox 2 [Source:MGI Symbol;Acc:MGI:1197526]
ENSMUSG00000001506	298	1166	173	297	206	408	410	326	128	116	80	174	374	94	2618	1628	114	272	104	218	135	306	112	171	Col1a1	collagen, type I, alpha 1 [Source:MGI Symbol;Acc:MGI:88467]
ENSMUSG00000001507	713	534	274	503	360	604	449	529	401	391	323	347	532	430	797	667	560	592	350	466	326	336	312	314	Itga3	integrin alpha 3 [Source:MGI Symbol;Acc:MGI:96602]
ENSMUSG00000001508	0	0	0	0	0	0	0	0	0	0	0	0	1	0	0	0	0	0	0	0	0	0	0	0	Sgca	sarcoglycan, alpha (dystrophin-associated glycoprotein) [Source:MGI Symbol;Acc:MGI:894698]
ENSMUSG00000001510	0	0	0	0	0	0	0	0	0	0	0	0	0	0	0	0	0	0	0	0	0	0	0	0	Dlx3	distal-less homeobox 3 [Source:MGI Symbol;Acc:MGI:94903]
ENSMUSG00000001517	16	30	15	27	27	45	11	6	4	25	20	2	17	5	194	89	4	8	15	17	22	9	10	21	Foxm1	forkhead box M1 [Source:MGI Symbol;Acc:MGI:1347487]
ENSMUSG00000001518	540	374	382	386	430	467	525	564	358	550	515	414	393	568	590	677	413	405	481	608	590	500	426	420	Itfg2	integrin alpha FG-GAP repeat containing 2 [Source:MGI Symbol;Acc:MGI:1915450]
ENSMUSG00000001520	5	12	20	29	8	20	5	14	16	6	6	6	2	15	59	81	10	6	8	20	23	13	3	12	Nrip2	nuclear receptor interacting protein 2 [Source:MGI Symbol;Acc:MGI:1891884]
ENSMUSG00000001521	45	97	30	34	40	47	64	38	30	62	35	41	70	49	102	108	33	73	27	46	59	41	32	23	Tulp3	tubby-like protein 3 [Source:MGI Symbol;Acc:MGI:1329045]
ENSMUSG00000001524	621	368	336	376	358	430	508	760	468	599	547	494	525	506	498	498	364	444	372	612	573	487	390	452	Gtf2h4	general transcription factor II H, polypeptide 4 [Source:MGI Symbol;Acc:MGI:1338799]
ENSMUSG00000001525	6071	3905	2113	4046	3135	5301	3501	3045	2675	4013	3132	3432	3717	3600	6086	5810	3889	3737	2712	3899	4191	2618	2405	3952	Tubb5	tubulin, beta 5 class I [Source:MGI Symbol;Acc:MGI:107812]
ENSMUSG00000001542	5450	5505	3947	4873	4530	4396	5342	5862	3328	5934	3401	3127	3782	5014	4302	5442	3910	5221	6274	6924	4880	6176	4506	4311	Ell2	elongation factor RNA polymerase II 2 [Source:MGI Symbol;Acc:MGI:2183438]
ENSMUSG00000001552	3406	2400	1732	2528	2047	2497	2829	3349	1614	2029	1825	2013	2401	2641	2637	2731	2506	2293	1946	2983	2432	2202	2246	2227	Jup	junction plakoglobin [Source:MGI Symbol;Acc:MGI:96650]
ENSMUSG00000001555	52	64	18	22	30	48	28	6	18	16	20	45	26	37	144	175	18	47	20	30	14	35	26	22	Fkbp10	FK506 binding protein 10 [Source:MGI Symbol;Acc:MGI:104769]
ENSMUSG00000001558	0	6	0	0	0	4	0	0	0	0	0	0	1	1	5	0	1	0	1	0	1	0	0	0	Klhl10	kelch-like 10 [Source:MGI Symbol;Acc:MGI:2181067]
ENSMUSG00000001566	0	0	0	0	0	0	0	0	0	0	0	0	0	0	0	0	0	0	0	0	0	0	0	0	Mnx1	motor neuron and pancreas homeobox 1 [Source:MGI Symbol;Acc:MGI:109160]
ENSMUSG00000001569	1321	995	642	996	809	1096	1174	1401	785	1031	958	826	1085	1124	1001	1028	989	975	828	1196	1073	995	1020	980	Nom1	nucleolar protein with MIF4G domain 1 [Source:MGI Symbol;Acc:MGI:1861749]
ENSMUSG00000001576	6595	4426	3639	5438	3720	5737	5715	7098	4077	4689	4232	3902	4868	5691	3807	3426	4770	5328	4806	5790	4326	4100	3732	4275	Ergic1	endoplasmic reticulum-golgi intermediate compartment (ERGIC) 1 [Source:MGI Symbol;Acc:MGI:1914708]
ENSMUSG00000001583	5	0	0	1	0	0	0	9	5	0	1	4	1	0	3	1	2	4	0	4	6	1	1	0	Tnk1	tyrosine kinase, non-receptor, 1 [Source:MGI Symbol;Acc:MGI:1930958]
ENSMUSG00000001588	87	95	94	68	88	119	115	125	93	99	104	72	95	73	171	177	72	97	104	91	151	120	95	78	Acap1	ArfGAP with coiled-coil, ankyrin repeat and PH domains 1 [Source:MGI Symbol;Acc:MGI:2388270]
ENSMUSG00000001604	5086	3730	3223	4573	4732	4622	5315	5044	3343	3347	3532	3346	3917	5658	5272	4123	4792	5964	5578	5728	3054	3173	3304	2561	Tcea3	transcription elongation factor A (SII), 3 [Source:MGI Symbol;Acc:MGI:1196908]
ENSMUSG00000001622	0	0	0	0	0	0	0	0	0	0	0	0	0	0	3	11	0	0	0	0	0	0	0	0	Csn3	casein kappa [Source:MGI Symbol;Acc:MGI:107461]
ENSMUSG00000001627	2426	2170	2052	1217	4092	1775	2182	2787	1689	1045	1762	1289	1243	2535	3188	7018	1168	2602	1690	2536	1268	2122	1718	2229	Ifrd1	interferon-related developmental regulator 1 [Source:MGI Symbol;Acc:MGI:1316717]
ENSMUSG00000001630	812	624	393	685	436	1298	693	1027	592	901	595	648	1207	899	563	895	1056	810	637	1036	845	535	660	977	Stk38l	serine/threonine kinase 38 like [Source:MGI Symbol;Acc:MGI:1922250]
ENSMUSG00000001632	660	660	707	516	747	671	525	719	561	994	630	530	432	612	656	684	560	645	485	662	835	596	478	625	Brpf1	bromodomain and PHD finger containing, 1 [Source:MGI Symbol;Acc:MGI:1926033]
ENSMUSG00000001642	526	514	368	549	463	399	260	424	271	175	158	227	609	410	538	382	295	459	413	311	375	237	216	144	Akr1b3	aldo-keto reductase family 1, member B3 (aldose reductase) [Source:MGI Symbol;Acc:MGI:1353494]
ENSMUSG00000001655	0	0	0	0	0	0	0	0	0	0	0	0	0	0	0	0	0	0	0	0	0	0	0	0	Hoxc13	homeobox C13 [Source:MGI Symbol;Acc:MGI:99560]
ENSMUSG00000001656	0	0	0	0	0	0	0	0	0	0	0	0	0	0	0	0	0	0	0	0	0	0	0	0	Hoxc11	homeobox C11 [Source:MGI Symbol;Acc:MGI:96193]
ENSMUSG00000001657	0	0	0	0	1	0	0	4	0	0	0	0	0	0	0	0	0	0	0	3	0	0	0	0	Hoxc8	homeobox C8 [Source:MGI Symbol;Acc:MGI:96198]
ENSMUSG00000001661	4	0	0	0	6	0	0	2	1	0	0	0	1	1	0	16	0	0	0	0	0	0	0	0	Hoxc6	homeobox C6 [Source:MGI Symbol;Acc:MGI:96197]
ENSMUSG00000001663	9338	7059	6579	6982	7412	8808	12261	15472	8008	10554	7804	9081	8872	10341	11257	9651	9976	10491	8208	15787	12384	9002	10420	10822	Gstt1	glutathione S-transferase, theta 1 [Source:MGI Symbol;Acc:MGI:107379]
ENSMUSG00000001665	446	574	635	647	757	460	1688	3291	936	983	777	940	575	822	1012	1024	1304	1107	1016	1518	1272	670	915	1152	Gstt3	glutathione S-transferase, theta 3 [Source:MGI Symbol;Acc:MGI:2143526]
ENSMUSG00000001666	782	695	860	716	1047	966	1243	1843	1028	942	1006	990	810	1126	1518	1644	896	1282	1096	1698	1654	1404	1268	1171	Ddt	D-dopachrome tautomerase [Source:MGI Symbol;Acc:MGI:1298381]
ENSMUSG00000001670	172166	135949	79297	136804	91616	119895	76654	155171	76126	161596	103346	54635	101874	156854	80865	89459	144050	109112	81167	145416	96088	153195	76086	29652	Tat	tyrosine aminotransferase [Source:MGI Symbol;Acc:MGI:98487]
ENSMUSG00000001672	13	17	11	15	18	29	12	58	21	56	36	25	46	20	151	123	32	35	46	23	42	61	16	14	Marveld3	MARVEL (membrane-associating) domain containing 3 [Source:MGI Symbol;Acc:MGI:1920858]
ENSMUSG00000001674	861	757	552	722	610	722	938	971	578	735	664	555	753	882	713	973	574	626	667	655	616	634	711	568	Ddx18	DEAD (Asp-Glu-Ala-Asp) box polypeptide 18 [Source:MGI Symbol;Acc:MGI:1914192]
ENSMUSG00000001687	4177	3576	3188	3822	3600	3639	3840	4917	3253	3145	3170	2712	3475	4292	4504	5612	3866	3901	3497	5105	4713	4397	3999	4011	Ubl3	ubiquitin-like 3 [Source:MGI Symbol;Acc:MGI:1344373]
ENSMUSG00000001700	2602	2088	1828	2102	2414	2888	3394	2599	2024	1217	2124	1729	2261	2825	2878	2919	2284	2541	3680	3636	1876	2514	2029	2600	Gramd3	GRAM domain containing 3 [Source:MGI Symbol;Acc:MGI:1914815]
ENSMUSG00000001707	228	304	337	309	412	229	278	499	425	479	361	428	377	355	546	843	321	408	314	520	489	371	349	392	Eef1e1	eukaryotic translation elongation factor 1 epsilon 1 [Source:MGI Symbol;Acc:MGI:1913393]
ENSMUSG00000001729	3540	2383	2153	2653	2456	2591	2775	3369	2379	2399	2443	2319	2689	2965	3363	3118	2541	2614	2513	3692	3269	3039	2754	2486	Akt1	thymoma viral proto-oncogene 1 [Source:MGI Symbol;Acc:MGI:87986]
ENSMUSG00000001739	18	7	20	0	13	5	34	2	14	2	8	3	7	58	22	25	2	46	36	36	18	9	9	16	Cldn15	claudin 15 [Source:MGI Symbol;Acc:MGI:1913103]
ENSMUSG00000001741	84	102	68	90	53	69	98	83	55	72	36	42	75	34	132	126	81	116	85	65	91	56	30	56	Il16	interleukin 16 [Source:MGI Symbol;Acc:MGI:1270855]
ENSMUSG00000001750	2893	2094	1635	2045	1952	2093	1172	2329	1446	1501	1565	1248	1901	2382	2433	1887	2260	2142	1683	2392	1745	1791	1468	1419	Tcirg1	T cell, immune regulator 1, ATPase, H+ transporting, lysosomal V0 protein A3 [Source:MGI Symbol;Acc:MGI:1350931]
ENSMUSG00000001751	2414	1652	1366	1483	1365	1400	1598	2117	1203	1371	1457	1425	1525	1949	1694	1137	1261	1696	1143	1886	1280	1495	1221	1225	Naglu	alpha-N-acetylglucosaminidase (Sanfilippo disease IIIB) [Source:MGI Symbol;Acc:MGI:1351641]
ENSMUSG00000001755	8508	7056	4615	5985	5971	6827	7764	8169	5220	6204	5778	5538	7166	7267	6656	7077	6214	7233	4775	8908	6454	6478	6890	6627	Coasy	Coenzyme A synthase [Source:MGI Symbol;Acc:MGI:1918993]
ENSMUSG00000001761	971	770	546	548	630	613	383	405	317	399	463	358	731	766	400	438	223	527	273	314	140	232	241	165	Smo	smoothened, frizzled class receptor [Source:MGI Symbol;Acc:MGI:108075]
ENSMUSG00000001763	663	278	221	354	280	344	715	625	450	791	836	552	289	453	495	287	267	210	475	731	756	838	530	737	Tspan33	tetraspanin 33 [Source:MGI Symbol;Acc:MGI:1919012]
ENSMUSG00000001767	593	712	502	784	517	1006	916	742	373	808	659	469	685	752	655	783	684	625	620	746	583	505	509	498	Crnkl1	crooked neck pre-mRNA splicing factor 1 [Source:MGI Symbol;Acc:MGI:1914127]
ENSMUSG00000001768	1060	927	800	751	863	958	1118	825	574	407	625	541	964	714	790	881	624	1165	840	921	669	752	666	563	Rin2	Ras and Rab interactor 2 [Source:MGI Symbol;Acc:MGI:1921280]
ENSMUSG00000001773	1	0	1	4	9	13	1	1	1	1	0	0	13	0	0	0	6	4	0	0	1	0	0	0	Folh1	folate hydrolase 1 [Source:MGI Symbol;Acc:MGI:1858193]
ENSMUSG00000001774	1774	1938	1035	2005	1230	1890	2008	2071	1062	2391	1107	1066	2526	2582	1850	1759	2208	1708	2980	2333	1914	2253	2272	1392	Chordc1	cysteine and histidine-rich domain (CHORD)-containing, zinc-binding protein 1 [Source:MGI Symbol;Acc:MGI:1914167]
ENSMUSG00000001783	3412	2640	1545	2392	2074	2039	2443	3291	1978	2400	2276	2059	2670	2948	2569	2849	1760	2454	2188	3346	2427	2235	1947	2117	Rtcb	RNA 2',3'-cyclic phosphate and 5'-OH ligase [Source:MGI Symbol;Acc:MGI:106379]
ENSMUSG00000001785	760	731	515	585	515	570	633	936	448	721	587	546	645	810	779	991	548	710	554	827	771	643	640	508	Pwp1	PWP1 homolog, endonuclein [Source:MGI Symbol;Acc:MGI:1914735]
ENSMUSG00000001786	1106	1000	720	969	753	856	968	1127	690	760	682	764	1081	1126	878	916	877	990	687	1062	757	813	684	872	Fbxo7	F-box protein 7 [Source:MGI Symbol;Acc:MGI:1917004]
ENSMUSG00000001794	8974	7586	4690	6610	5967	6231	7150	7066	4184	5139	4510	5169	6305	8417	8447	7468	6978	7267	4538	6900	5345	5070	4610	5082	Capns1	calpain, small subunit 1 [Source:MGI Symbol;Acc:MGI:88266]
ENSMUSG00000001802	1247	1005	770	1037	818	723	1351	1105	1013	992	1419	885	759	1076	949	784	777	694	1067	2059	897	1451	1333	1378	Lrp3	low density lipoprotein receptor-related protein 3 [Source:MGI Symbol;Acc:MGI:3584516]
ENSMUSG00000001804	0	0	1	0	0	0	0	0	0	0	0	0	0	0	0	0	0	0	0	0	0	0	0	0	Dsg4	desmoglein 4 [Source:MGI Symbol;Acc:MGI:2661061]
ENSMUSG00000001815	0	0	0	0	0	0	0	0	0	0	0	0	0	0	0	0	0	0	0	0	0	0	0	0	Evx2	even-skipped homeobox 2 [Source:MGI Symbol;Acc:MGI:95462]
ENSMUSG00000001819	0	0	0	0	0	0	0	0	0	0	0	0	0	0	0	0	0	0	0	0	0	0	0	0	Hoxd13	homeobox D13 [Source:MGI Symbol;Acc:MGI:96205]
ENSMUSG00000001823	0	0	0	0	0	0	0	0	0	0	0	0	0	0	0	0	0	0	0	0	0	0	0	0	Hoxd12	homeobox D12 [Source:MGI Symbol;Acc:MGI:96204]
ENSMUSG00000001827	6	1	0	0	0	2	1	0	1	0	6	0	0	1	6	6	0	1	0	0	0	1	0	5	Folr1	folate receptor 1 (adult) [Source:MGI Symbol;Acc:MGI:95568]
ENSMUSG00000001829	2743	2067	1366	2460	1817	2599	2685	2933	1616	1992	1787	1771	2172	2418	2252	2277	2183	2237	2184	2902	2484	2025	2085	2198	Clpb	ClpB caseinolytic peptidase B [Source:MGI Symbol;Acc:MGI:1100517]
ENSMUSG00000001833	2472	2520	1934	2898	2375	3189	2983	2980	1914	2302	1943	2064	2285	2779	2930	4020	2373	2471	3164	2871	2589	2009	2100	1869	2007-09-01	septin 7 [Source:MGI Symbol;Acc:MGI:1335094]
ENSMUSG00000001844	827	893	833	857	1056	932	1051	1056	667	892	748	696	650	1057	974	1044	704	993	816	915	716	824	636	606	Zdhhc4	zinc finger, DHHC domain containing 4 [Source:MGI Symbol;Acc:MGI:1920131]
ENSMUSG00000001847	7886	6308	4834	6721	5426	6532	7706	7941	4781	5667	5402	4887	5806	7124	7072	7236	6073	6753	7183	7870	6603	5898	5475	5726	Rac1	Rac family small GTPase 1 [Source:MGI Symbol;Acc:MGI:97845]
ENSMUSG00000001855	951	707	441	797	650	549	721	753	352	612	525	420	693	672	498	456	544	592	605	763	529	563	606	568	Nup214	nucleoporin 214 [Source:MGI Symbol;Acc:MGI:1095411]
ENSMUSG00000001864	5	1	6	2	0	6	9	2	8	10	9	14	23	20	20	16	4	3	2	5	10	8	0	1	Aif1l	allograft inflammatory factor 1-like [Source:MGI Symbol;Acc:MGI:1919598]
ENSMUSG00000001865	0	5	0	0	4	1	0	0	0	0	0	0	2	0	1	1	0	3	17	0	5	5	0	0	Cpa3	carboxypeptidase A3, mast cell [Source:MGI Symbol;Acc:MGI:88479]
ENSMUSG00000001870	145	243	73	124	189	144	266	167	89	90	29	81	144	46	423	379	29	164	72	72	56	115	65	99	Ltbp1	latent transforming growth factor beta binding protein 1 [Source:MGI Symbol;Acc:MGI:109151]
ENSMUSG00000001891	37833	29255	26354	33277	30918	34839	29765	32736	32303	24063	22494	19701	25945	41452	27429	24837	29806	46320	34844	41122	38492	27472	31724	29380	Ugp2	UDP-glucose pyrophosphorylase 2 [Source:MGI Symbol;Acc:MGI:2183447]
ENSMUSG00000001901	0	0	0	0	0	4	0	0	0	0	0	0	1	0	0	1	0	0	0	0	0	0	0	0	Kcnh6	potassium voltage-gated channel, subfamily H (eag-related), member 6 [Source:MGI Symbol;Acc:MGI:2684139]
ENSMUSG00000001909	2015	1419	1219	1286	1467	1106	1307	1628	1324	1187	1500	1084	1511	1696	1747	1437	1126	1250	1140	1738	1460	1579	1218	1627	Trmt1	tRNA methyltransferase 1 [Source:MGI Symbol;Acc:MGI:1289155]
ENSMUSG00000001910	2219	1794	1147	1888	1260	1796	1995	2413	1384	1978	1577	1436	1823	1876	1603	1543	1865	1653	1304	2358	1960	2035	1636	1735	Nacc1	nucleus accumbens associated 1, BEN and BTB (POZ) domain containing [Source:MGI Symbol;Acc:MGI:1914080]
ENSMUSG00000001911	7383	4738	3436	5024	3088	4323	7488	7096	5343	5150	5737	4833	4168	5967	4822	3098	4685	5232	4969	8987	5648	7381	6379	6172	Nfix	nuclear factor I/X [Source:MGI Symbol;Acc:MGI:97311]
ENSMUSG00000001918	152	194	62	99	107	120	69	144	78	126	133	61	118	124	288	311	187	87	78	254	137	93	104	111	Slc1a5	solute carrier family 1 (neutral amino acid transporter), member 5 [Source:MGI Symbol;Acc:MGI:105305]
ENSMUSG00000001924	14417	9636	6159	12102	8031	11976	10839	12088	7045	9646	8414	7495	10903	12791	8270	6998	10969	10382	8973	10808	9231	8216	7759	8215	Uba1	ubiquitin-like modifier activating enzyme 1 [Source:MGI Symbol;Acc:MGI:98890]
ENSMUSG00000001930	584	491	137	430	221	203	417	570	190	688	332	225	368	200	388	443	323	272	380	702	468	315	275	235	Vwf	Von Willebrand factor [Source:MGI Symbol;Acc:MGI:98941]
ENSMUSG00000001942	2548	2987	1997	2224	2055	1755	2899	2051	1142	1443	1392	1084	2452	2413	1664	1777	1528	2393	1896	2237	1519	1723	1559	1326	Siae	sialic acid acetylesterase [Source:MGI Symbol;Acc:MGI:104803]
ENSMUSG00000001943	41	34	29	20	26	28	13	50	21	36	24	25	10	13	48	27	27	50	7	29	45	17	13	18	Vsig2	V-set and immunoglobulin domain containing 2 [Source:MGI Symbol;Acc:MGI:1928009]
ENSMUSG00000001946	504	562	335	289	231	415	429	702	273	455	367	399	419	289	815	513	247	507	288	611	797	272	360	345	Esam	endothelial cell-specific adhesion molecule [Source:MGI Symbol;Acc:MGI:1916774]
ENSMUSG00000001948	24	17	22	10	28	21	11	20	9	13	4	2	21	16	49	78	18	17	6	18	13	21	7	22	Spa17	sperm autoantigenic protein 17 [Source:MGI Symbol;Acc:MGI:1333778]
ENSMUSG00000001962	1316	967	519	788	814	914	972	1150	737	842	798	843	837	1152	1159	891	891	764	860	1213	942	865	927	891	Fam50a	family with sequence similarity 50, member A [Source:MGI Symbol;Acc:MGI:1351626]
ENSMUSG00000001964	1116	908	668	870	832	751	988	1070	748	670	803	607	814	948	980	983	717	853	864	1015	896	752	604	808	Emd	emerin [Source:MGI Symbol;Acc:MGI:108117]
ENSMUSG00000001983	887	728	447	705	502	632	863	1037	536	687	722	395	886	742	577	563	557	539	618	845	632	614	633	464	Taco1	translational activator of mitochondrially encoded cytochrome c oxidase I [Source:MGI Symbol;Acc:MGI:1917457]
ENSMUSG00000001985	43	34	33	65	36	66	1	2	0	1	0	0	54	21	2	6	31	23	0	0	0	0	0	0	Grik3	glutamate receptor, ionotropic, kainate 3 [Source:MGI Symbol;Acc:MGI:95816]
ENSMUSG00000001986	185	224	213	56	226	187	203	90	83	74	40	97	226	200	109	177	61	174	78	62	28	42	66	96	Gria3	glutamate receptor, ionotropic, AMPA3 (alpha 3) [Source:MGI Symbol;Acc:MGI:95810]
ENSMUSG00000001988	23	9	0	1	0	0	1	7	0	1	2	0	8	10	1	1	1	9	12	5	3	1	4	2	Npas1	neuronal PAS domain protein 1 [Source:MGI Symbol;Acc:MGI:109205]
ENSMUSG00000001995	267	299	287	195	200	210	328	314	217	144	194	148	219	189	286	159	373	601	303	272	246	394	526	521	Sipa1l2	signal-induced proliferation-associated 1 like 2 [Source:MGI Symbol;Acc:MGI:2676970]
ENSMUSG00000001998	305	316	264	363	264	425	244	288	236	271	258	238	269	374	286	327	274	301	277	310	188	254	232	200	Ap4e1	adaptor-related protein complex AP-4, epsilon 1 [Source:MGI Symbol;Acc:MGI:1336993]
ENSMUSG00000001999	658	498	459	384	577	495	386	821	524	582	568	383	611	613	680	626	414	665	444	601	560	460	441	372	Blvra	biliverdin reductase A [Source:MGI Symbol;Acc:MGI:88170]
ENSMUSG00000002006	17	11	33	8	11	6	11	1	1	23	16	3	17	14	27	22	5	7	15	15	8	14	1	5	Pdzd4	PDZ domain containing 4 [Source:MGI Symbol;Acc:MGI:2443483]
ENSMUSG00000002007	2	12	6	18	1	7	6	7	2	8	5	2	14	17	9	11	2	8	1	6	15	4	7	2	Srpk3	serine/arginine-rich protein specific kinase 3 [Source:MGI Symbol;Acc:MGI:1891338]
ENSMUSG00000002010	3632	2879	2764	3411	3735	3533	4103	4275	2565	2915	2515	2325	2975	3784	3788	3734	2970	3884	3801	3692	3197	2762	2490	2371	Idh3g	isocitrate dehydrogenase 3 (NAD+), gamma [Source:MGI Symbol;Acc:MGI:1099463]
ENSMUSG00000002012	1	1	0	2	1	0	1	15	7	10	0	6	1	4	11	14	8	4	0	2	2	1	2	6	Pnck	pregnancy upregulated non-ubiquitously expressed CaM kinase [Source:MGI Symbol;Acc:MGI:1347357]
ENSMUSG00000002014	4862	3557	4085	3542	4001	3966	2967	6345	5488	4665	4541	4473	3864	4590	6096	7351	3155	4213	3316	6508	5290	5487	4220	4411	Ssr4	signal sequence receptor, delta [Source:MGI Symbol;Acc:MGI:1099464]
ENSMUSG00000002015	7785	6436	4153	5756	5076	5624	6294	7957	4707	5195	4890	5518	6439	8037	7624	7050	6042	7152	5375	8557	6275	5973	5591	6104	Bcap31	B cell receptor associated protein 31 [Source:MGI Symbol;Acc:MGI:1350933]
ENSMUSG00000002017	1204	1116	774	1460	924	1398	1304	1429	796	1332	938	915	1332	1490	1193	1266	1404	1057	1407	1457	1225	1429	1114	902	Fam98a	family with sequence similarity 98, member A [Source:MGI Symbol;Acc:MGI:1919972]
ENSMUSG00000002020	813	1034	362	280	283	337	21	19	27	11	21	9	473	573	228	141	209	375	65	32	27	7	10	9	Ltbp2	latent transforming growth factor beta binding protein 2 [Source:MGI Symbol;Acc:MGI:99502]
ENSMUSG00000002028	1354	1373	1047	1455	716	1352	1326	1328	1063	1180	1011	866	1011	1337	1242	1154	1346	1168	1264	1230	1044	1069	846	913	Kmt2a	lysine (K)-specific methyltransferase 2A [Source:MGI Symbol;Acc:MGI:96995]
ENSMUSG00000002031	1347	1044	936	1120	1170	1118	1387	1089	960	877	973	951	969	1254	1270	1153	1034	1232	1194	1193	1136	1093	820	817	Ift46	intraflagellar transport 46 [Source:MGI Symbol;Acc:MGI:1923818]
ENSMUSG00000002032	1436	1243	1262	1147	903	1301	1464	1923	1197	2129	1001	1053	1193	1664	1261	849	1156	1393	1015	1694	1066	1782	1349	1152	Tmem25	transmembrane protein 25 [Source:MGI Symbol;Acc:MGI:1918937]
ENSMUSG00000002033	15	38	31	33	28	21	30	5	3	28	6	8	29	16	70	70	35	22	59	29	45	7	7	4	Cd3g	CD3 antigen, gamma polypeptide [Source:MGI Symbol;Acc:MGI:88333]
ENSMUSG00000002043	629	557	408	358	413	329	326	825	387	547	454	461	540	589	679	700	360	572	253	695	541	599	385	375	Trappc6a	trafficking protein particle complex 6A [Source:MGI Symbol;Acc:MGI:1914341]
ENSMUSG00000002052	2976	2513	1988	2458	2336	2394	2828	3280	2060	2810	2588	2117	2055	2251	1922	1874	2288	2196	2174	2989	2709	2842	2303	2605	Supt6	suppressor of Ty 6 [Source:MGI Symbol;Acc:MGI:107726]
ENSMUSG00000002055	24	17	6	9	22	41	19	9	6	11	34	0	18	14	133	60	3	5	30	10	8	13	9	17	Spag5	sperm associated antigen 5 [Source:MGI Symbol;Acc:MGI:1927470]
ENSMUSG00000002057	0	0	0	0	0	0	0	0	0	0	0	0	0	0	0	0	0	0	0	0	0	0	0	0	Foxn1	forkhead box N1 [Source:MGI Symbol;Acc:MGI:102949]
ENSMUSG00000002058	499	470	243	350	255	423	416	277	163	241	229	206	531	447	576	887	395	324	194	406	286	180	269	311	Unc119	unc-119 lipid binding chaperone [Source:MGI Symbol;Acc:MGI:1328357]
ENSMUSG00000002059	409	391	231	205	324	270	280	367	221	237	211	244	423	338	285	382	279	236	105	343	221	222	283	269	Rab34	RAB34, member RAS oncogene family [Source:MGI Symbol;Acc:MGI:104606]
ENSMUSG00000002064	1793	1432	1247	1617	1503	1752	1414	1878	1362	1385	1356	1290	1430	1794	2051	2182	1664	1804	1484	1947	1659	1646	1287	1564	Sdf2	stromal cell derived factor 2 [Source:MGI Symbol;Acc:MGI:108019]
ENSMUSG00000002068	12	12	7	28	55	9	17	27	29	30	52	21	9	15	67	157	63	55	62	113	51	105	186	72	Ccne1	cyclin E1 [Source:MGI Symbol;Acc:MGI:88316]
ENSMUSG00000002076	41	36	66	20	63	44	9	22	2	9	8	30	50	83	191	422	25	20	18	16	15	7	7	1	Hsf2bp	heat shock transcription factor 2 binding protein [Source:MGI Symbol;Acc:MGI:1921627]
ENSMUSG00000002083	964	344	169	471	216	938	575	695	268	373	533	372	870	527	736	904	391	333	154	686	741	514	419	281	Bbc3	BCL2 binding component 3 [Source:MGI Symbol;Acc:MGI:2181667]
ENSMUSG00000002100	2	5	11	7	3	1	0	4	1	6	5	0	2	4	1	0	6	12	9	0	4	0	4	0	Mybpc3	myosin binding protein C, cardiac [Source:MGI Symbol;Acc:MGI:102844]
ENSMUSG00000002102	5850	3947	3512	4728	4607	4921	5220	5527	3504	4145	3981	3750	4953	5833	5452	5301	4355	5535	4038	5475	4753	4115	3512	3786	Psmc3	proteasome (prosome, macropain) 26S subunit, ATPase 3 [Source:MGI Symbol;Acc:MGI:1098754]
ENSMUSG00000002103	2891	2238	1727	2536	1936	2401	2432	2463	1410	2034	1995	1425	2577	2636	2076	2076	1684	2216	2309	2164	1546	1629	1215	1468	Acp2	acid phosphatase 2, lysosomal [Source:MGI Symbol;Acc:MGI:87882]
ENSMUSG00000002104	0	2	0	6	0	4	0	0	5	6	0	1	2	0	1	5	0	0	6	1	1	4	0	0	Rapsn	receptor-associated protein of the synapse [Source:MGI Symbol;Acc:MGI:99422]
ENSMUSG00000002105	750	614	511	569	439	570	509	497	394	400	407	352	574	686	536	564	416	584	351	560	359	396	323	298	Slc39a13	solute carrier family 39 (metal ion transporter), member 13 [Source:MGI Symbol;Acc:MGI:1915677]
ENSMUSG00000002107	683	743	566	627	521	498	783	644	384	494	462	223	678	850	670	410	543	586	910	902	569	866	578	567	Celf2	CUGBP, Elav-like family member 2 [Source:MGI Symbol;Acc:MGI:1338822]
ENSMUSG00000002108	7205	5190	4646	6104	5411	5499	4987	6332	4558	5451	4793	3554	5990	6938	5652	5458	5498	6814	4624	6505	5329	4655	4213	4282	Nr1h3	nuclear receptor subfamily 1, group H, member 3 [Source:MGI Symbol;Acc:MGI:1352462]
ENSMUSG00000002109	159	137	162	138	201	146	173	132	111	90	86	116	79	160	129	172	142	164	91	188	110	140	76	118	Ddb2	damage specific DNA binding protein 2 [Source:MGI Symbol;Acc:MGI:1355314]
ENSMUSG00000002111	886	473	421	471	405	461	210	530	237	305	245	92	492	206	676	736	350	441	356	217	441	116	145	177	Spi1	spleen focus forming virus (SFFV) proviral integration oncogene [Source:MGI Symbol;Acc:MGI:98282]
ENSMUSG00000002129	1451	1233	809	1187	1016	1323	1531	1383	611	1529	990	786	1436	1542	951	898	985	1323	818	1306	1049	980	971	852	Sf3a1	splicing factor 3a, subunit 1 [Source:MGI Symbol;Acc:MGI:1914715]
ENSMUSG00000002147	5051	3964	2980	3497	3077	3663	3479	4105	2575	3051	2986	2622	3725	3856	3109	3305	3427	3964	2968	3279	2900	3264	3809	3101	Stat6	signal transducer and activator of transcription 6 [Source:MGI Symbol;Acc:MGI:103034]
ENSMUSG00000002190	0	0	0	0	0	0	0	0	0	0	0	0	0	0	0	0	0	0	0	0	0	0	0	0	Clgn	calmegin [Source:MGI Symbol;Acc:MGI:107472]
ENSMUSG00000002204	28	41	25	18	39	37	23	35	32	37	7	13	19	13	73	124	27	33	61	28	35	14	15	26	Napsa	napsin A aspartic peptidase [Source:MGI Symbol;Acc:MGI:109365]
ENSMUSG00000002205	1594	1135	950	1106	1106	1280	1464	1301	939	968	950	1077	1250	1567	1712	1912	1298	1379	1040	1429	1139	1146	1023	1100	Vrk3	vaccinia related kinase 3 [Source:MGI Symbol;Acc:MGI:2182465]
ENSMUSG00000002210	434	384	297	367	346	504	406	491	277	401	398	380	358	478	473	412	361	391	342	465	412	355	303	387	Smg9	smg-9 homolog, nonsense mediated mRNA decay factor (C. elegans) [Source:MGI Symbol;Acc:MGI:1919247]
ENSMUSG00000002221	1072	897	768	966	958	914	1072	1205	773	1060	983	725	760	913	819	794	938	953	882	1255	1065	1016	820	1078	Paxip1	PAX interacting (with transcription-activation domain) protein 1 [Source:MGI Symbol;Acc:MGI:1890430]
ENSMUSG00000002222	9773	7893	6708	7916	4658	9593	10748	12943	8046	7187	6797	6303	8455	8082	6634	7158	8566	9524	9157	10855	7841	8791	9200	8692	Rmnd5a	required for meiotic nuclear division 5 homolog A [Source:MGI Symbol;Acc:MGI:1915727]
ENSMUSG00000002227	2388	1647	999	1690	1162	1671	1710	1129	835	1152	1015	1109	1566	1915	1325	980	1309	1769	850	1440	818	923	946	808	Mov10	Moloney leukemia virus 10 [Source:MGI Symbol;Acc:MGI:97054]
ENSMUSG00000002228	11	22	12	2	14	5	7	14	8	4	9	11	13	26	16	14	8	18	13	8	13	11	4	8	Ppm1j	protein phosphatase 1J [Source:MGI Symbol;Acc:MGI:1919137]
ENSMUSG00000002233	759	895	362	404	410	539	374	471	370	313	375	474	754	517	1806	2359	453	485	246	477	482	369	358	484	Rhoc	ras homolog family member C [Source:MGI Symbol;Acc:MGI:106028]
ENSMUSG00000002240	0	0	0	0	0	0	0	0	0	0	0	0	0	0	0	0	0	0	0	0	0	0	0	0	Prr27	proline rich 27 [Source:MGI Symbol;Acc:MGI:1921029]
ENSMUSG00000002249	715	463	403	505	324	580	587	662	520	598	497	464	489	697	525	437	507	534	286	785	485	463	571	470	Tead3	TEA domain family member 3 [Source:MGI Symbol;Acc:MGI:109241]
ENSMUSG00000002250	1934	563	530	1232	431	2366	721	1136	412	822	529	551	529	551	536	578	511	556	415	488	472	452	447	388	Ppard	peroxisome proliferator activator receptor delta [Source:MGI Symbol;Acc:MGI:101884]
ENSMUSG00000002257	21	28	6	37	13	22	5	12	28	6	1	13	17	23	36	101	22	31	23	5	32	8	18	7	Def6	differentially expressed in FDCP 6 [Source:MGI Symbol;Acc:MGI:1346328]
ENSMUSG00000002265	67	110	125	94	121	126	124	351	143	137	106	199	93	102	187	287	127	152	120	169	118	320	210	115	Peg3	paternally expressed 3 [Source:MGI Symbol;Acc:MGI:104748]
ENSMUSG00000002266	0	0	4	0	0	0	4	0	0	9	0	2	0	0	0	0	0	0	0	0	1	0	0	0	Zim1	zinc finger, imprinted 1 [Source:MGI Symbol;Acc:MGI:1341879]
ENSMUSG00000002274	14	3	4	0	0	0	4	11	9	3	13	6	11	4	8	3	1	4	0	8	10	9	0	12	Metrn	meteorin, glial cell differentiation regulator [Source:MGI Symbol;Acc:MGI:1917333]
ENSMUSG00000002279	2362	1734	1167	1864	1620	1798	2085	2214	1582	1836	1837	1659	1747	2142	1716	1288	1936	1998	1625	2919	1872	2160	1563	1822	Lmf1	lipase maturation factor 1 [Source:MGI Symbol;Acc:MGI:1923733]
ENSMUSG00000002280	1169	826	862	982	881	1026	972	1337	829	1076	913	681	880	1012	965	861	748	984	749	1061	1048	1049	962	814	Narfl	nuclear prelamin A recognition factor-like [Source:MGI Symbol;Acc:MGI:1914813]
ENSMUSG00000002289	6597	6135	6045	3551	6749	3777	8019	8301	7059	5986	5693	5849	6305	7250	8785	7841	3825	7855	5904	15738	9860	14958	11672	7360	Angptl4	angiopoietin-like 4 [Source:MGI Symbol;Acc:MGI:1888999]
ENSMUSG00000002297	147	142	105	173	107	247	110	89	76	83	82	73	97	163	503	321	227	158	129	216	246	125	181	238	Dbf4	DBF4 zinc finger [Source:MGI Symbol;Acc:MGI:1351328]
ENSMUSG00000002307	1104	792	546	645	693	757	892	851	656	745	622	577	709	831	930	971	717	706	501	812	769	792	570	669	Daxx	Fas death domain-associated protein [Source:MGI Symbol;Acc:MGI:1197015]
ENSMUSG00000002308	164	144	108	105	121	153	108	239	97	171	132	135	212	176	195	356	175	200	61	250	133	141	122	114	Cd320	CD320 antigen [Source:MGI Symbol;Acc:MGI:1860083]
ENSMUSG00000002319	2247	1986	1195	2094	1561	1945	1954	2071	1305	1800	1486	1245	1864	2278	2177	2005	1701	1699	1489	2091	1634	1784	1329	1524	Ipo4	importin 4 [Source:MGI Symbol;Acc:MGI:1923001]
ENSMUSG00000002320	2905	2058	1330	2289	1431	1950	1923	2612	1814	1941	1932	1614	2394	2508	1505	1880	1831	1816	1488	2779	2145	2424	1969	2107	Tm9sf1	transmembrane 9 superfamily member 1 [Source:MGI Symbol;Acc:MGI:1921390]
ENSMUSG00000002324	107	50	27	70	36	122	124	44	33	51	37	55	104	181	68	44	194	88	73	113	120	52	75	57	Rec8	REC8 meiotic recombination protein [Source:MGI Symbol;Acc:MGI:1929645]
ENSMUSG00000002325	1418	1351	1099	1237	1380	1210	1538	1624	988	1581	1330	929	1121	1239	1468	1525	1064	1062	1654	1748	1101	1749	1168	1007	Irf9	interferon regulatory factor 9 [Source:MGI Symbol;Acc:MGI:107587]
ENSMUSG00000002326	780	650	643	772	729	963	873	839	453	624	580	556	648	773	780	864	621	802	741	740	534	530	556	486	Gmpr2	guanosine monophosphate reductase 2 [Source:MGI Symbol;Acc:MGI:1917903]
ENSMUSG00000002329	742	669	495	638	506	626	521	892	585	822	659	557	746	726	821	689	570	663	572	760	667	602	400	558	Mdp1	magnesium-dependent phosphatase 1 [Source:MGI Symbol;Acc:MGI:1915131]
ENSMUSG00000002332	5387	3813	2321	3782	3090	3752	6076	6864	4238	4304	4884	4945	3744	4918	4754	3895	3119	3414	6042	7660	4266	5717	4473	5028	Dhrs1	dehydrogenase/reductase (SDR family) member 1 [Source:MGI Symbol;Acc:MGI:1196314]
ENSMUSG00000002341	0	0	0	0	0	0	0	1	0	0	0	0	0	4	0	0	0	0	0	0	0	0	0	0	Ncan	neurocan [Source:MGI Symbol;Acc:MGI:104694]
ENSMUSG00000002342	875	605	464	741	754	831	794	1096	716	766	721	654	633	895	888	886	632	809	649	955	798	707	542	680	Tmem161a	transmembrane protein 161A [Source:MGI Symbol;Acc:MGI:2384577]
ENSMUSG00000002343	233	130	124	170	152	202	207	220	137	230	165	154	171	227	232	221	121	147	130	269	238	217	167	205	Armc6	armadillo repeat containing 6 [Source:MGI Symbol;Acc:MGI:1924063]
ENSMUSG00000002345	685	657	413	622	469	507	546	571	432	550	485	494	630	631	687	601	552	614	421	566	513	440	385	385	Borcs8	BLOC-1 related complex subunit 8 [Source:MGI Symbol;Acc:MGI:1919618]
ENSMUSG00000002346	6210	4045	3766	4318	3020	4190	7515	4117	3464	2897	3129	2898	4365	4975	3477	2990	3201	3783	3603	6583	3545	7603	4744	4309	Slc25a42	solute carrier family 25, member 42 [Source:MGI Symbol;Acc:MGI:1920345]
ENSMUSG00000002365	2778	2078	1798	2400	2014	2667	3101	3043	1840	1916	1855	1706	2072	2323	1781	2032	1963	2597	2301	2780	2044	1932	1978	1717	Snx9	sorting nexin 9 [Source:MGI Symbol;Acc:MGI:1913866]
ENSMUSG00000002372	1841	1172	901	1330	1077	1516	1477	1749	1020	1482	1137	1129	1370	1607	1420	1337	1455	1337	866	1684	1823	1375	1160	1333	Ranbp3	RAN binding protein 3 [Source:MGI Symbol;Acc:MGI:1919060]
ENSMUSG00000002379	2674	2236	2800	2415	3189	2731	2725	3868	2748	2715	2167	2460	2483	3642	4025	4741	2470	3285	1938	3269	3206	2666	2421	2203	Ndufa11	NADH:ubiquinone oxidoreductase subunit A11 [Source:MGI Symbol;Acc:MGI:1917125]
ENSMUSG00000002384	1	7	8	0	6	1	1	7	0	11	4	1	3	2	138	118	4	19	0	15	1	0	5	1	Bmp8b	bone morphogenetic protein 8b [Source:MGI Symbol;Acc:MGI:107335]
ENSMUSG00000002393	4471	2288	1274	1801	1154	1636	2169	3290	2231	2912	2505	2069	2842	2764	2385	1856	1632	1585	637	3586	3232	2705	2423	2837	Nr2f6	nuclear receptor subfamily 2, group F, member 6 [Source:MGI Symbol;Acc:MGI:1352453]
ENSMUSG00000002395	1994	1784	2040	1480	2554	1627	1538	2835	1952	1511	1785	1650	1607	2068	2587	2836	1546	2106	1462	2401	1974	2164	1199	1798	Use1	unconventional SNARE in the ER 1 homolog (S. cerevisiae) [Source:MGI Symbol;Acc:MGI:1914273]
ENSMUSG00000002396	605	399	545	392	411	441	442	562	426	663	405	447	365	489	568	482	428	423	255	521	420	397	375	397	Ocel1	occludin/ELL domain containing 1 [Source:MGI Symbol;Acc:MGI:1924340]
ENSMUSG00000002409	872	750	563	708	471	668	889	703	676	534	696	562	706	610	699	745	792	884	306	968	559	640	760	682	Dyrk1b	dual-specificity tyrosine-(Y)-phosphorylation regulated kinase 1b [Source:MGI Symbol;Acc:MGI:1330302]
ENSMUSG00000002413	1199	1009	960	1230	998	1258	1321	1150	739	874	944	665	958	1085	723	872	1141	1003	972	1088	916	944	839	928	Braf	Braf transforming gene [Source:MGI Symbol;Acc:MGI:88190]
ENSMUSG00000002416	176	143	176	205	206	190	110	195	153	163	83	82	184	218	226	209	185	148	182	176	134	144	124	111	Ndufb2	NADH:ubiquinone oxidoreductase subunit B2 [Source:MGI Symbol;Acc:MGI:1915448]
ENSMUSG00000002428	787	719	493	780	451	807	834	852	570	683	547	484	790	783	702	684	603	831	1102	726	606	460	421	397	Hltf	helicase-like transcription factor [Source:MGI Symbol;Acc:MGI:1196437]
ENSMUSG00000002455	2735	2173	1911	2164	2144	2237	3149	2612	2230	2742	3470	2723	2252	2770	2292	1624	2008	2482	2429	3626	3330	2432	2816	2319	Prpf6	pre-mRNA splicing factor 6 [Source:MGI Symbol;Acc:MGI:1922946]
ENSMUSG00000002458	127	100	77	145	123	114	66	84	75	73	51	25	101	68	199	260	104	107	155	82	70	56	13	41	Rgs19	regulator of G-protein signaling 19 [Source:MGI Symbol;Acc:MGI:1915153]
ENSMUSG00000002459	0	0	0	0	0	0	0	1	0	0	0	0	1	0	4	0	1	1	0	0	0	0	0	4	Rgs20	regulator of G-protein signaling 20 [Source:MGI Symbol;Acc:MGI:1929866]
ENSMUSG00000002475	3168	2365	1986	2833	1748	2597	2502	3121	1742	1879	1701	1516	2861	3350	2694	2473	2860	2882	2779	3363	2390	2585	2552	2324	Abhd3	abhydrolase domain containing 3 [Source:MGI Symbol;Acc:MGI:2147183]
ENSMUSG00000002477	621	564	684	700	881	833	772	776	435	511	575	452	649	747	971	1354	597	807	691	618	556	525	413	371	Snrpd1	small nuclear ribonucleoprotein D1 [Source:MGI Symbol;Acc:MGI:98344]
ENSMUSG00000002486	104	117	37	99	80	108	36	88	57	68	47	41	95	105	137	104	40	78	30	28	30	54	26	46	Tchp	trichoplein, keratin filament binding [Source:MGI Symbol;Acc:MGI:1925082]
ENSMUSG00000002489	29	30	32	46	16	40	47	15	11	34	21	6	42	26	79	47	13	26	63	65	70	26	22	24	Tiam1	T cell lymphoma invasion and metastasis 1 [Source:MGI Symbol;Acc:MGI:103306]
ENSMUSG00000002496	3519	2701	2091	3013	2003	2592	3270	3376	2228	1988	2152	1632	2679	2756	2030	1982	2516	2590	2301	2841	2229	2421	2207	2410	Tsc2	tuberous sclerosis 2 [Source:MGI Symbol;Acc:MGI:102548]
ENSMUSG00000002500	1	5	1	4	1	5	8	2	5	2	0	0	0	1	1	0	0	4	6	0	4	0	1	4	Rpl3l	ribosomal protein L3-like [Source:MGI Symbol;Acc:MGI:1913461]
ENSMUSG00000002504	1160	921	619	916	708	827	1140	1193	665	859	808	789	993	748	979	908	871	916	664	1148	1209	909	953	970	Slc9a3r2	solute carrier family 9 (sodium/hydrogen exchanger), member 3 regulator 2 [Source:MGI Symbol;Acc:MGI:1890662]
ENSMUSG00000002524	3978	2693	2057	2878	2952	2960	3004	4124	2553	3264	3117	2725	2963	3904	3842	3417	2841	3083	2139	3412	3169	2615	2629	2593	Puf60	poly-U binding splicing factor 60 [Source:MGI Symbol;Acc:MGI:1915209]
ENSMUSG00000002546	3239	2286	1520	2191	1875	2649	2718	3098	1955	2176	2009	1781	2189	2498	2157	2353	2220	2585	1778	2804	2325	2393	1829	2105	Golga2	golgi autoantigen, golgin subfamily a, 2 [Source:MGI Symbol;Acc:MGI:2139395]
ENSMUSG00000002550	1368	1426	1494	1409	1195	1543	2558	3097	1044	3083	1367	1144	1295	1565	1178	1066	1269	1252	934	2430	1446	1585	1532	1467	Uck1	uridine-cytidine kinase 1 [Source:MGI Symbol;Acc:MGI:98904]
ENSMUSG00000002565	0	1	0	0	0	0	1	1	1	0	0	1	0	0	7	4	4	2	0	0	1	0	0	0	Scin	scinderin [Source:MGI Symbol;Acc:MGI:1306794]
ENSMUSG00000002578	20	19	34	28	99	14	24	91	136	14	85	151	21	8	39	16	126	125	101	24	65	10	29	89	Ikzf4	IKAROS family zinc finger 4 [Source:MGI Symbol;Acc:MGI:1343139]
ENSMUSG00000002580	331	268	182	181	228	243	253	542	427	404	347	452	333	284	511	366	200	310	232	639	515	594	431	382	Mien1	migration and invasion enhancer 1 [Source:MGI Symbol;Acc:MGI:1913678]
ENSMUSG00000002588	34405	23229	21713	22502	33498	24815	38967	31260	25124	27445	29140	30708	22661	34735	33099	39025	22351	34817	38248	46541	27788	33796	27466	29979	Pon1	paraoxonase 1 [Source:MGI Symbol;Acc:MGI:103295]
ENSMUSG00000002602	1950	1991	960	1540	988	1329	773	1479	711	761	564	320	1819	641	2437	2481	1053	1216	1368	663	1124	634	486	434	Axl	AXL receptor tyrosine kinase [Source:MGI Symbol;Acc:MGI:1347244]
ENSMUSG00000002603	894	782	410	570	523	656	551	715	369	417	400	293	631	374	1233	1008	398	583	409	406	778	247	384	344	Tgfb1	transforming growth factor, beta 1 [Source:MGI Symbol;Acc:MGI:98725]
ENSMUSG00000002608	1622	1146	833	1193	1001	1221	1321	1279	830	1323	951	848	1220	1379	1269	1072	1180	1156	1041	1313	1171	1230	905	913	Ccdc97	coiled-coil domain containing 97 [Source:MGI Symbol;Acc:MGI:1196455]
ENSMUSG00000002617	54	87	109	49	113	101	54	40	37	77	31	40	51	74	96	76	95	116	52	42	30	30	42	26	Zfp40	zinc finger protein 40 [Source:MGI Symbol;Acc:MGI:99185]
ENSMUSG00000002625	1605	1232	1126	1113	1216	1401	1089	1444	1185	1171	1004	1077	844	1455	1486	1115	1227	1378	828	1451	1166	1423	1101	1443	Akap8l	A kinase (PRKA) anchor protein 8-like [Source:MGI Symbol;Acc:MGI:1860606]
ENSMUSG00000002633	3	0	0	0	6	2	6	13	3	4	4	7	1	6	12	0	0	0	2	4	1	6	1	7	Shh	sonic hedgehog [Source:MGI Symbol;Acc:MGI:98297]
ENSMUSG00000002635	421	387	370	317	425	413	325	553	362	417	356	397	327	498	501	506	284	392	318	548	477	394	359	393	Pdcd2l	programmed cell death 2-like [Source:MGI Symbol;Acc:MGI:1915329]
ENSMUSG00000002658	984	679	406	573	619	734	712	1234	563	982	829	739	739	958	914	577	727	736	599	973	907	943	557	666	Gtf2f1	general transcription factor IIF, polypeptide 1 [Source:MGI Symbol;Acc:MGI:1923848]
ENSMUSG00000002660	2082	1482	1181	1643	1652	1617	1759	2237	1414	1868	1628	1734	1612	2464	2374	1942	1569	1971	1341	2373	2054	1904	1456	1560	Clpp	caseinolytic mitochondrial matrix peptidase proteolytic subunit [Source:MGI Symbol;Acc:MGI:1858213]
ENSMUSG00000002661	453	195	250	247	258	346	286	731	416	513	462	438	397	421	442	325	170	307	202	591	432	321	328	359	Alkbh7	alkB homolog 7 [Source:MGI Symbol;Acc:MGI:1913650]
ENSMUSG00000002664	4	4	0	12	0	4	8	5	1	8	6	1	6	9	8	4	1	0	13	10	1	1	3	4	Pspn	persephin [Source:MGI Symbol;Acc:MGI:1201684]
ENSMUSG00000002668	250	218	127	183	140	158	160	270	122	147	139	100	162	173	212	262	159	213	248	155	204	135	102	135	Dennd1c	DENN/MADD domain containing 1C [Source:MGI Symbol;Acc:MGI:1918035]
ENSMUSG00000002679	465	432	373	396	400	365	327	520	352	468	396	316	440	502	642	801	401	558	402	540	478	415	333	351	Med6	mediator complex subunit 6 [Source:MGI Symbol;Acc:MGI:1917042]
ENSMUSG00000002688	4	2	11	5	9	7	6	7	7	0	3	4	9	2	5	6	0	8	22	5	9	12	10	2	Prkd1	protein kinase D1 [Source:MGI Symbol;Acc:MGI:99879]
ENSMUSG00000002699	289	253	168	325	175	232	138	211	119	160	100	33	307	150	388	470	168	289	330	90	195	87	60	73	Lcp2	lymphocyte cytosolic protein 2 [Source:MGI Symbol;Acc:MGI:1321402]
ENSMUSG00000002718	1878	1561	1248	1953	1528	2149	2232	2230	1163	1850	1597	1227	1651	2220	1514	1483	1676	1940	1796	2216	1715	1489	1562	1538	Cse1l	chromosome segregation 1-like (S. cerevisiae) [Source:MGI Symbol;Acc:MGI:1339951]
ENSMUSG00000002728	613	744	745	466	836	694	492	1023	522	614	570	443	581	716	1120	1258	545	652	537	672	690	593	538	483	Naa20	N(alpha)-acetyltransferase 20, NatB catalytic subunit [Source:MGI Symbol;Acc:MGI:1915127]
ENSMUSG00000002731	870	796	812	608	905	911	884	1009	835	724	791	660	800	786	706	843	584	1149	620	1043	692	643	744	613	Prkra	protein kinase, interferon inducible double stranded RNA dependent activator [Source:MGI Symbol;Acc:MGI:1344375]
ENSMUSG00000002732	100	125	107	135	164	124	134	240	98	137	88	104	93	129	233	344	73	147	84	164	142	85	78	53	Fkbp7	FK506 binding protein 7 [Source:MGI Symbol;Acc:MGI:1336879]
ENSMUSG00000002733	1200	1092	821	1081	1019	1280	1306	1126	867	1107	871	782	1034	1296	1198	1160	1357	1400	1384	1382	1213	1075	1034	941	Plekha3	pleckstrin homology domain-containing, family A (phosphoinositide binding specific) member 3 [Source:MGI Symbol;Acc:MGI:1932515]
ENSMUSG00000002741	3094	2443	2043	2879	2376	3178	3049	3706	2341	2851	3017	2212	2764	3033	3041	3498	2717	2559	2520	4219	3916	3621	2852	2874	Ykt6	YKT6 v-SNARE homolog (S. cerevisiae) [Source:MGI Symbol;Acc:MGI:1927550]
ENSMUSG00000002748	2441	2484	1729	2055	1491	2147	3141	2578	1448	2812	1605	1622	2715	2967	2275	2607	2402	2532	2542	3653	2775	2997	3088	2240	Baz1b	bromodomain adjacent to zinc finger domain, 1B [Source:MGI Symbol;Acc:MGI:1353499]
ENSMUSG00000002763	8001	4871	3355	4437	3570	4282	4993	6598	5231	5587	5428	4351	5382	6039	4570	3541	4054	4666	3136	7803	5882	6643	5910	6039	Pex6	peroxisomal biogenesis factor 6 [Source:MGI Symbol;Acc:MGI:2385054]
ENSMUSG00000002767	2392	1641	1213	1288	1533	1597	1482	3006	1881	1978	1975	1676	1842	2086	2400	1995	1366	1844	1181	3004	2447	2119	1823	1928	Mrpl2	mitochondrial ribosomal protein L2 [Source:MGI Symbol;Acc:MGI:1351622]
ENSMUSG00000002768	1243	1008	1080	1017	1355	1141	1206	1889	1095	1316	1204	1079	1209	1292	1685	1673	1044	1413	1036	1956	1680	1402	1291	1304	Mea1	male enhanced antigen 1 [Source:MGI Symbol;Acc:MGI:96957]
ENSMUSG00000002769	76324	58348	73932	75225	76986	67072	96150	190825	86897	77052	82252	66755	64779	112262	75811	64085	82371	106372	64970	131873	97803	79735	68678	60820	Gnmt	glycine N-methyltransferase [Source:MGI Symbol;Acc:MGI:1202304]
ENSMUSG00000002771	15	15	5	1	14	13	19	20	10	2	3	3	6	3	7	13	5	9	10	11	5	5	3	4	Grin2d	glutamate receptor, ionotropic, NMDA2D (epsilon 4) [Source:MGI Symbol;Acc:MGI:95823]
ENSMUSG00000002778	6145	5152	3509	4530	4616	4925	5622	5699	3580	4492	3891	3783	5093	6400	5837	6232	4465	5811	4264	5939	4738	4930	4111	3982	Kdelr1	KDEL (Lys-Asp-Glu-Leu) endoplasmic reticulum protein retention receptor 1 [Source:MGI Symbol;Acc:MGI:1915387]
ENSMUSG00000002781	1774	1424	875	1022	905	907	1374	1455	886	1169	950	1041	1193	1212	1284	1052	810	1211	701	1508	1124	1267	1164	1241	Tmem143	transmembrane protein 143 [Source:MGI Symbol;Acc:MGI:1917459]
ENSMUSG00000002791	1	1	0	2	3	0	0	4	2	0	1	1	1	4	0	0	0	2	0	0	0	0	0	2	Pdxk-ps	pyridoxal (pyridoxine, vitamin B6) kinase, pseudogene [Source:MGI Symbol;Acc:MGI:1933201]
ENSMUSG00000002797	232	397	203	271	312	298	612	458	207	353	310	240	321	276	665	916	177	365	411	301	223	270	238	235	Ggct	gamma-glutamyl cyclotransferase [Source:MGI Symbol;Acc:MGI:95700]
ENSMUSG00000002799	9	6	17	13	0	3	2	6	3	0	2	9	4	4	33	40	4	1	3	3	8	4	7	7	Jag2	jagged 2 [Source:MGI Symbol;Acc:MGI:1098270]
ENSMUSG00000002803	921	557	442	538	445	638	637	672	587	609	573	486	545	677	664	606	494	573	406	811	646	644	469	581	Btbd6	BTB (POZ) domain containing 6 [Source:MGI Symbol;Acc:MGI:3026623]
ENSMUSG00000002804	510	397	450	493	589	366	532	691	416	460	468	414	442	671	614	776	424	533	322	760	490	475	410	449	Nudt14	nudix (nucleoside diphosphate linked moiety X)-type motif 14 [Source:MGI Symbol;Acc:MGI:1913424]
ENSMUSG00000002808	16	45	52	17	49	65	11	28	8	15	6	20	35	16	259	274	16	18	9	16	14	1	6	24	Epdr1	ependymin related protein 1 (zebrafish) [Source:MGI Symbol;Acc:MGI:2145369]
ENSMUSG00000002812	3631	3072	2061	3116	2408	3086	3936	3302	2217	2379	2245	2096	2487	3190	2613	2535	2638	2946	2642	3790	2714	2457	2573	2656	Flii	flightless I actin binding protein [Source:MGI Symbol;Acc:MGI:1342286]
ENSMUSG00000002814	414	277	344	304	300	349	301	455	200	374	264	227	275	290	300	249	317	247	194	397	386	364	368	384	Top3a	topoisomerase (DNA) III alpha [Source:MGI Symbol;Acc:MGI:1197527]
ENSMUSG00000002820	1167	790	631	446	516	564	879	1305	967	1312	998	891	789	1081	904	936	843	818	430	1606	1223	1433	1286	1178	Atg4d	autophagy related 4D, cysteine peptidase [Source:MGI Symbol;Acc:MGI:2444308]
ENSMUSG00000002825	114	90	104	105	96	129	79	204	78	125	186	84	120	84	235	196	89	130	38	106	105	117	95	115	Qtrt1	queuine tRNA-ribosyltransferase catalytic subunit 1 [Source:MGI Symbol;Acc:MGI:1931441]
ENSMUSG00000002831	462	1277	1194	198	1174	87	874	766	98	934	162	180	128	288	269	150	299	318	88	474	209	230	145	1475	Plin4	perilipin 4 [Source:MGI Symbol;Acc:MGI:1929709]
ENSMUSG00000002833	1533	1202	847	1082	1403	1242	1219	2292	1033	1401	1434	1358	1140	1557	1307	1236	1139	1232	1096	1663	1320	1139	931	949	Hdgfl2	HDGF like 2 [Source:MGI Symbol;Acc:MGI:1194492]
ENSMUSG00000002835	63	35	27	68	45	70	45	46	9	36	31	22	52	56	104	85	48	67	37	48	19	23	45	58	Chaf1a	chromatin assembly factor 1, subunit A (p150) [Source:MGI Symbol;Acc:MGI:1351331]
ENSMUSG00000002844	587	362	230	296	394	476	382	658	258	618	492	564	373	353	604	476	255	377	284	445	416	232	205	303	Adprh	ADP-ribosylarginine hydrolase [Source:MGI Symbol;Acc:MGI:1098234]
ENSMUSG00000002845	591	673	450	418	461	502	468	482	329	923	356	368	606	548	511	712	414	397	474	397	641	579	390	322	Tmem39a	transmembrane protein 39a [Source:MGI Symbol;Acc:MGI:1915096]
ENSMUSG00000002846	1622	1221	1023	1023	1025	1286	1377	2259	1356	1484	1504	1304	1361	1539	1612	1384	967	1342	1002	2006	1440	1379	1313	1393	Timmdc1	translocase of inner mitochondrial membrane domain containing 1 [Source:MGI Symbol;Acc:MGI:1922139]
ENSMUSG00000002847	4356	3255	2762	3336	3662	3144	2517	3320	1774	2463	2264	2419	3153	3709	2462	2271	2662	3870	2512	2557	2363	2129	2112	1928	Pla1a	phospholipase A1 member A [Source:MGI Symbol;Acc:MGI:1934677]
ENSMUSG00000002870	221	185	88	220	105	216	133	209	62	103	162	43	228	131	277	355	85	158	141	120	115	74	46	79	Mcm2	minichromosome maintenance complex component 2 [Source:MGI Symbol;Acc:MGI:105380]
ENSMUSG00000002871	1071	1205	776	1002	930	926	1064	1113	772	680	659	661	887	954	1218	1251	816	1042	708	873	741	917	742	682	Tpra1	transmembrane protein, adipocyte asscociated 1 [Source:MGI Symbol;Acc:MGI:1345190]
ENSMUSG00000002881	6149	6196	5103	6235	5186	6822	5076	5089	3701	4067	3701	3304	5726	6689	4684	7245	6188	6967	5689	5517	4438	4692	4855	5139	Nab1	Ngfi-A binding protein 1 [Source:MGI Symbol;Acc:MGI:107564]
ENSMUSG00000002885	1192	953	586	928	596	756	551	782	366	435	351	293	803	402	1001	785	790	733	862	426	668	344	290	286	Adgre5	adhesion G protein-coupled receptor E5 [Source:MGI Symbol;Acc:MGI:1347095]
ENSMUSG00000002897	1602	1199	716	1235	943	1274	976	1250	1327	909	1010	863	1131	1180	1664	1748	1440	1615	983	1305	1340	1357	1209	1347	Il17ra	interleukin 17 receptor A [Source:MGI Symbol;Acc:MGI:107399]
ENSMUSG00000002900	640	687	204	307	358	526	662	583	275	401	302	335	474	204	836	1015	236	421	275	394	350	262	233	194	Lamb1	laminin B1 [Source:MGI Symbol;Acc:MGI:96743]
ENSMUSG00000002908	281	283	157	167	203	151	181	319	120	122	172	127	264	309	197	189	133	300	134	255	133	176	162	130	Kcnn1	potassium intermediate/small conductance calcium-activated channel, subfamily N, member 1 [Source:MGI Symbol;Acc:MGI:1933993]
ENSMUSG00000002910	1660	1509	1752	1309	1533	624	398	1188	548	999	797	363	948	1318	818	930	885	609	452	579	519	683	410	314	Arrdc2	arrestin domain containing 2 [Source:MGI Symbol;Acc:MGI:1918057]
ENSMUSG00000002930	0	0	0	0	0	0	0	0	0	0	0	0	0	0	0	0	0	0	0	0	0	0	0	0	Ppp1r17	protein phosphatase 1, regulatory subunit 17 [Source:MGI Symbol;Acc:MGI:1333876]
ENSMUSG00000002944	1799	7850	3212	3467	4114	3843	4076	2241	783	1256	877	830	5842	2436	7525	13022	3477	4950	1750	3653	2300	803	1043	2158	Cd36	CD36 molecule [Source:MGI Symbol;Acc:MGI:107899]
ENSMUSG00000002948	2061	1705	1539	1468	1822	1822	2004	2595	1547	2081	1677	1704	1428	1795	1907	1927	1765	1898	1526	2415	1966	2068	1711	2086	Map2k7	mitogen-activated protein kinase kinase 7 [Source:MGI Symbol;Acc:MGI:1346871]
ENSMUSG00000002949	2431	1855	1627	1984	2123	2267	2224	2481	1697	1751	1699	1538	1954	2241	2236	2261	1892	2418	2076	2530	2259	1987	1664	2017	Timm44	translocase of inner mitochondrial membrane 44 [Source:MGI Symbol;Acc:MGI:1343262]
ENSMUSG00000002957	9334	6593	4274	8425	4694	7243	6380	5698	3701	4466	3791	3580	7034	6987	4806	5246	6699	5350	3692	5661	5624	4140	3638	4119	Ap2a2	adaptor-related protein complex 2, alpha 2 subunit [Source:MGI Symbol;Acc:MGI:101920]
ENSMUSG00000002963	1628	891	617	1042	751	1152	1044	1595	917	1216	1076	1014	974	1252	969	930	812	841	622	1168	1231	1052	746	1106	Pnkp	polynucleotide kinase 3'- phosphatase [Source:MGI Symbol;Acc:MGI:1891698]
ENSMUSG00000002968	2429	1634	1227	1545	1378	1604	1896	2544	1548	1833	1612	1407	1616	1831	1922	1521	1324	1603	848	2010	1618	1881	1722	1555	Med25	mediator complex subunit 25 [Source:MGI Symbol;Acc:MGI:1922863]
ENSMUSG00000002980	276	259	94	191	152	160	161	181	210	200	155	157	287	202	466	429	151	346	112	324	224	156	228	135	Bcam	basal cell adhesion molecule [Source:MGI Symbol;Acc:MGI:1929940]
ENSMUSG00000002981	6586	5532	3834	5359	4050	5225	4953	6048	3812	4101	3721	3826	5491	5422	4941	4781	4038	5112	3638	6501	4214	4706	4246	3918	Clptm1	cleft lip and palate associated transmembrane protein 1 [Source:MGI Symbol;Acc:MGI:1927155]
ENSMUSG00000002983	1651	1390	773	1163	1165	1041	94	144	132	96	120	131	1201	1255	625	1346	877	1145	136	122	117	92	76	126	Relb	avian reticuloendotheliosis viral (v-rel) oncogene related B [Source:MGI Symbol;Acc:MGI:103289]
ENSMUSG00000002984	1494	1182	976	962	1256	1262	1396	2207	1072	1522	1433	1271	1251	1525	1599	1477	1047	1652	1029	1880	1347	1550	1149	994	Tomm40	translocase of outer mitochondrial membrane 40 [Source:MGI Symbol;Acc:MGI:1858259]
ENSMUSG00000002985	1182602	786276	542579	758505	799837	763238	981156	1238443	773253	771185	797601	825047	861065	980494	969085	639067	660694	829393	681033	1377959	999791	1097084	891482	1053470	Apoe	apolipoprotein E [Source:MGI Symbol;Acc:MGI:88057]
ENSMUSG00000002992	14882	18934	14399	13902	17424	17369	15402	20645	9322	12548	9241	8695	25970	22865	35469	51488	18550	23210	12002	19649	18159	14444	14253	12265	Apoc2	apolipoprotein C-II [Source:MGI Symbol;Acc:MGI:88054]
ENSMUSG00000002996	5779	4407	4192	5357	4210	5392	5360	5669	3827	3189	3813	3697	4189	5468	4998	5427	4671	5018	5957	6874	4505	5197	4864	4990	Hbp1	high mobility group box transcription factor 1 [Source:MGI Symbol;Acc:MGI:894659]
ENSMUSG00000002997	40	47	14	32	30	29	10	18	12	45	24	41	25	14	75	96	8	12	66	196	14	30	24	29	Prkar2b	protein kinase, cAMP dependent regulatory, type II beta [Source:MGI Symbol;Acc:MGI:97760]
ENSMUSG00000003031	1514	1280	1060	1485	1575	1687	1711	1813	1314	1301	1089	1245	1116	1413	2237	2332	1286	1515	1480	1730	1468	1562	1320	1376	Cdkn1b	cyclin-dependent kinase inhibitor 1B [Source:MGI Symbol;Acc:MGI:104565]
ENSMUSG00000003032	541	363	187	273	189	290	251	158	180	76	253	226	175	180	444	379	136	286	252	355	356	89	247	198	Klf4	Kruppel-like factor 4 (gut) [Source:MGI Symbol;Acc:MGI:1342287]
ENSMUSG00000003033	1731	1409	913	1443	1496	1568	1871	1659	1079	1428	1276	1196	1415	1508	1697	1797	1283	1423	1271	1608	1310	1347	1091	1120	Ap1m1	adaptor-related protein complex AP-1, mu subunit 1 [Source:MGI Symbol;Acc:MGI:102776]
ENSMUSG00000003037	4095	3005	2315	3047	2985	3092	3551	4510	2742	3229	2832	2741	3162	3517	3668	3546	2986	3250	3045	4338	3325	3011	2861	2965	Rab8a	RAB8A, member RAS oncogene family [Source:MGI Symbol;Acc:MGI:96960]
ENSMUSG00000003038	379	665	828	397	987	294	465	796	346	439	484	379	477	686	962	1029	238	743	588	481	312	372	283	222	Hmgn2	high mobility group nucleosomal binding domain 2 [Source:MGI Symbol;Acc:MGI:96136]
ENSMUSG00000003039	2727	2192	1370	1759	1829	2039	1946	3010	1858	1965	2085	1747	2216	2090	2922	2900	1758	1964	1942	2759	2570	2016	1960	1910	Fam32a	family with sequence similarity 32, member A [Source:MGI Symbol;Acc:MGI:1915172]
ENSMUSG00000003051	156	167	48	247	105	238	28	26	18	25	8	24	98	101	150	391	38	39	37	18	20	19	26	6	Elf3	E74-like factor 3 [Source:MGI Symbol;Acc:MGI:1101781]
ENSMUSG00000003053	9921	3747	5219	7014	5918	10984	46374	50632	28031	35643	24144	25797	8142	13121	25693	20241	12342	12821	71763	79518	37766	29887	36909	35221	Cyp2c29	cytochrome P450, family 2, subfamily c, polypeptide 29 [Source:MGI Symbol;Acc:MGI:103238]
ENSMUSG00000003062	671	675	580	414	498	359	351	882	623	512	533	378	731	694	877	1160	397	565	305	631	480	455	334	267	Stard3nl	STARD3 N-terminal like [Source:MGI Symbol;Acc:MGI:1923455]
ENSMUSG00000003068	6362	3896	2395	3059	2881	3173	4019	4845	3953	3995	3997	3726	4028	4769	4552	3340	3206	3773	2560	5965	5032	5512	4286	3931	Stk11	serine/threonine kinase 11 [Source:MGI Symbol;Acc:MGI:1341870]
ENSMUSG00000003070	1	10	12	1	0	3	0	14	0	4	5	5	4	1	14	16	1	8	0	4	13	3	6	0	Efna2	ephrin A2 [Source:MGI Symbol;Acc:MGI:102707]
ENSMUSG00000003072	14603	10334	6875	8787	7999	9036	11733	16977	10348	12530	11129	11586	11406	13269	15692	12934	9994	11644	6361	17219	15230	13182	11248	10997	Atp5d	ATP synthase, H+ transporting, mitochondrial F1 complex, delta subunit [Source:MGI Symbol;Acc:MGI:1913293]
ENSMUSG00000003099	2859	1943	1599	1902	1749	2017	2278	2759	1747	2141	1958	1845	1982	2539	2130	2034	2320	2273	1745	3083	2523	2060	2104	2432	Ppp5c	protein phosphatase 5, catalytic subunit [Source:MGI Symbol;Acc:MGI:102666]
ENSMUSG00000003119	1046	850	859	1130	692	1154	1331	940	609	1138	759	623	893	1037	745	1048	971	922	1187	1225	720	782	676	880	Cdk12	cyclin-dependent kinase 12 [Source:MGI Symbol;Acc:MGI:1098802]
ENSMUSG00000003123	451	462	437	311	434	494	497	543	390	286	518	430	535	649	514	405	523	782	526	788	469	625	684	457	Lipe	lipase, hormone sensitive [Source:MGI Symbol;Acc:MGI:96790]
ENSMUSG00000003131	1563	1533	1308	1555	1545	1712	1578	1687	1251	1592	1455	1217	1485	1722	1543	1947	1568	1681	1624	1782	1966	1558	1448	1793	Pafah1b2	platelet-activating factor acetylhydrolase, isoform 1b, subunit 2 [Source:MGI Symbol;Acc:MGI:108415]
ENSMUSG00000003134	1179	1120	641	805	820	892	616	1266	863	1271	680	830	925	855	963	1003	1753	1268	889	1278	1940	1894	1393	945	Tbc1d8	TBC1 domain family, member 8 [Source:MGI Symbol;Acc:MGI:1927225]
ENSMUSG00000003135	1135	928	649	849	604	885	938	989	656	1018	818	653	830	908	1034	1095	748	811	722	1097	863	1022	766	744	Cnot11	CCR4-NOT transcription complex, subunit 11 [Source:MGI Symbol;Acc:MGI:106580]
ENSMUSG00000003153	47	38	25	34	14	28	3	62	3	15	18	28	14	15	126	66	10	34	39	35	36	12	5	14	Slc2a3	solute carrier family 2 (facilitated glucose transporter), member 3 [Source:MGI Symbol;Acc:MGI:95757]
ENSMUSG00000003154	620	559	477	537	354	672	775	692	411	538	377	439	583	459	625	526	675	466	407	521	480	387	411	482	Foxj2	forkhead box J2 [Source:MGI Symbol;Acc:MGI:1926805]
ENSMUSG00000003161	1326	1263	1134	1187	1341	1356	1520	2094	1127	1302	1124	1117	1344	1537	1848	2265	789	1501	1673	1722	1276	1512	1317	901	Sri	sorcin [Source:MGI Symbol;Acc:MGI:98419]
ENSMUSG00000003166	2486	1548	1241	1737	1433	1774	1769	2706	1617	1931	1619	1753	1876	2208	2113	1548	1839	1956	1494	2783	2201	2129	1806	1800	Dgcr2	DiGeorge syndrome critical region gene 2 [Source:MGI Symbol;Acc:MGI:892866]
ENSMUSG00000003184	3093	2094	1996	2244	2573	2569	2591	2956	1892	2496	2287	2067	2107	2844	2329	2273	2045	2760	1738	3138	2486	2285	2039	2334	Irf3	interferon regulatory factor 3 [Source:MGI Symbol;Acc:MGI:1859179]
ENSMUSG00000003190	160	119	64	140	151	95	132	127	99	155	98	110	97	139	135	96	122	141	84	147	110	101	44	83	Bcl2l12	BCL2-like 12 (proline rich) [Source:MGI Symbol;Acc:MGI:1922986]
ENSMUSG00000003198	226	184	244	249	194	225	186	270	232	259	139	135	202	183	257	342	205	245	231	214	192	283	184	195	Zfp959	zinc finger protein 959 [Source:MGI Symbol;Acc:MGI:2385058]
ENSMUSG00000003199	4712	3304	3266	3455	3454	3223	3154	5566	2800	3435	3552	3269	3907	4630	3741	3254	3713	4614	2755	4547	3994	3258	2900	3313	Mpnd	MPN domain containing [Source:MGI Symbol;Acc:MGI:1915297]
ENSMUSG00000003200	1384	935	757	940	818	911	996	1376	822	1112	935	919	823	1037	1398	1292	905	913	531	1188	1079	1010	888	800	Sh3gl1	SH3-domain GRB2-like 1 [Source:MGI Symbol;Acc:MGI:700010]
ENSMUSG00000003206	37	28	22	27	41	8	13	24	3	20	8	2	46	11	28	69	38	17	34	8	8	17	15	9	Ebi3	Epstein-Barr virus induced gene 3 [Source:MGI Symbol;Acc:MGI:1354171]
ENSMUSG00000003208	210	142	142	180	152	147	150	245	102	188	174	156	170	148	185	173	136	142	110	115	164	135	117	123	Yju2	YJU2 splicing factor [Source:MGI Symbol;Acc:MGI:1920136]
ENSMUSG00000003226	4113	4359	4025	5403	3174	4639	5716	5611	3560	4961	4238	3155	4248	4771	3447	4411	4395	4052	5077	5482	4839	5383	4260	4472	Ranbp2	RAN binding protein 2 [Source:MGI Symbol;Acc:MGI:894323]
ENSMUSG00000003227	0	1	2	0	0	0	8	0	1	0	0	0	0	0	0	0	0	0	1	1	0	0	0	0	Edar	ectodysplasin-A receptor [Source:MGI Symbol;Acc:MGI:1343498]
ENSMUSG00000003228	581	216	135	311	181	715	387	323	130	403	245	178	254	179	269	303	178	129	107	155	228	92	73	106	Grk5	G protein-coupled receptor kinase 5 [Source:MGI Symbol;Acc:MGI:109161]
ENSMUSG00000003233	764	671	536	733	463	646	934	727	573	890	547	460	656	553	409	406	869	549	542	827	680	738	752	699	Dvl3	dishevelled segment polarity protein 3 [Source:MGI Symbol;Acc:MGI:108100]
ENSMUSG00000003234	2612	1655	1201	2095	1635	1896	2348	2571	1601	2397	1935	1642	1903	2536	2115	1729	1734	1685	2076	2914	2431	2392	1793	1702	Abcf3	ATP-binding cassette, sub-family F (GCN20), member 3 [Source:MGI Symbol;Acc:MGI:1351656]
ENSMUSG00000003235	2276	1566	1343	2004	1538	1901	1778	2352	1466	2020	1819	1429	1844	2257	1924	1825	1668	1698	1665	2184	1931	1674	1389	1408	Eif2b5	eukaryotic translation initiation factor 2B, subunit 5 epsilon [Source:MGI Symbol;Acc:MGI:2446176]
ENSMUSG00000003269	1150	951	625	730	980	889	1085	1176	905	801	878	1026	992	946	1329	1578	971	1169	891	1443	1443	1275	1042	1172	Cyth2	cytohesin 2 [Source:MGI Symbol;Acc:MGI:1334255]
ENSMUSG00000003271	2	8	11	1	6	16	10	4	1	0	5	0	4	0	30	27	0	4	10	0	1	0	0	0	Sult2b1	sulfotransferase family, cytosolic, 2B, member 1 [Source:MGI Symbol;Acc:MGI:1926342]
ENSMUSG00000003273	3	3	2	5	2	13	20	18	33	21	11	9	15	9	45	7	2	0	21	46	6	27	42	14	Car11	carbonic anhydrase 11 [Source:MGI Symbol;Acc:MGI:1336193]
ENSMUSG00000003279	164	71	127	107	110	200	254	231	186	222	152	185	103	92	111	96	87	116	141	143	139	125	207	154	Dlgap1	DLG associated protein 1 [Source:MGI Symbol;Acc:MGI:1346065]
ENSMUSG00000003282	4	10	3	17	4	9	0	9	10	11	1	6	6	5	10	4	6	10	1	5	7	22	8	1	Plag1	pleiomorphic adenoma gene 1 [Source:MGI Symbol;Acc:MGI:1891916]
ENSMUSG00000003283	514	342	312	438	299	361	132	282	157	227	118	41	333	138	434	486	287	322	397	107	244	140	70	90	Hck	hemopoietic cell kinase [Source:MGI Symbol;Acc:MGI:96052]
ENSMUSG00000003299	2286	1407	1241	1540	1586	1772	1836	2144	1377	1787	1533	1274	1561	2048	1614	1367	1383	1506	828	1889	1551	1327	1177	1188	Mrpl4	mitochondrial ribosomal protein L4 [Source:MGI Symbol;Acc:MGI:2137210]
ENSMUSG00000003308	2392	1832	1301	1425	1282	1734	1899	2876	1330	2810	1721	1667	2026	1780	1703	2213	1607	1439	1223	2560	2038	1910	2061	1881	Keap1	kelch-like ECH-associated protein 1 [Source:MGI Symbol;Acc:MGI:1858732]
ENSMUSG00000003309	14	22	11	13	10	7	0	6	2	2	1	8	12	5	49	35	7	14	4	3	17	10	7	10	Ap1m2	adaptor protein complex AP-1, mu 2 subunit [Source:MGI Symbol;Acc:MGI:1336974]
ENSMUSG00000003316	3045	2527	1568	2595	1275	2523	2757	2756	1489	1746	1550	1397	2743	2144	1782	2361	1982	2166	2290	2435	1778	2164	1920	1745	Glg1	golgi apparatus protein 1 [Source:MGI Symbol;Acc:MGI:104967]
ENSMUSG00000003341	0	0	0	0	0	0	0	0	0	0	1	0	0	0	0	0	0	0	0	0	0	0	0	0	Atp8b3	ATPase, class I, type 8B, member 3 [Source:MGI Symbol;Acc:MGI:1914581]
ENSMUSG00000003344	2001	1281	1032	1170	1034	1085	1294	1831	1235	1243	1009	1029	1366	1473	1155	917	952	1458	813	1488	979	1170	1070	948	Btbd2	BTB (POZ) domain containing 2 [Source:MGI Symbol;Acc:MGI:1933831]
ENSMUSG00000003345	4729	3742	2792	3041	3035	3386	3340	5149	3104	3424	3411	2986	3398	3785	4028	4281	3295	3871	2252	4817	4346	4102	3605	3632	Csnk1g2	casein kinase 1, gamma 2 [Source:MGI Symbol;Acc:MGI:1920014]
ENSMUSG00000003346	3310	2882	1866	1986	2085	1758	2505	4627	2749	2937	2889	2620	2688	3055	3548	3067	2091	2493	1344	4100	3433	3347	2933	2612	Abhd17a	abhydrolase domain containing 17A [Source:MGI Symbol;Acc:MGI:106388]
ENSMUSG00000003348	51	45	33	52	13	54	31	85	32	46	26	25	48	29	56	114	51	45	83	38	45	13	31	15	Mob3a	MOB kinase activator 3A [Source:MGI Symbol;Acc:MGI:3050117]
ENSMUSG00000003352	19	46	19	31	20	60	21	16	5	28	0	10	15	17	68	54	5	25	16	18	20	18	4	9	Cacnb3	calcium channel, voltage-dependent, beta 3 subunit [Source:MGI Symbol;Acc:MGI:103307]
ENSMUSG00000003354	0	0	0	0	1	1	0	0	1	0	1	0	1	0	4	0	0	1	4	0	0	1	0	0	Ccdc65	coiled-coil domain containing 65 [Source:MGI Symbol;Acc:MGI:2146001]
ENSMUSG00000003355	822	720	845	690	942	823	497	869	717	918	691	835	938	1196	1809	2953	546	988	747	1116	863	1003	674	440	Fkbp11	FK506 binding protein 11 [Source:MGI Symbol;Acc:MGI:1913370]
ENSMUSG00000003360	3291	2121	1491	1988	1762	2275	2174	3018	1979	2393	2198	1829	2254	2356	1952	2026	1979	2308	1365	2744	2494	2407	2251	2296	Ddx23	DEAD (Asp-Glu-Ala-Asp) box polypeptide 23 [Source:MGI Symbol;Acc:MGI:1921601]
ENSMUSG00000003363	1668	1622	775	1223	1132	1122	1276	1352	755	973	859	684	1329	1043	1902	1855	1052	1418	914	1090	936	848	838	849	Pld3	phospholipase D family, member 3 [Source:MGI Symbol;Acc:MGI:1333782]
ENSMUSG00000003378	397	369	669	295	737	267	480	676	400	461	395	334	274	535	352	236	329	490	308	499	254	447	314	274	Grik5	glutamate receptor, ionotropic, kainate 5 (gamma 2) [Source:MGI Symbol;Acc:MGI:95818]
ENSMUSG00000003379	25	47	10	15	17	32	13	19	28	35	11	21	30	29	101	55	16	37	32	50	61	13	25	28	Cd79a	CD79A antigen (immunoglobulin-associated alpha) [Source:MGI Symbol;Acc:MGI:101774]
ENSMUSG00000003380	3554	2421	1820	2325	2179	2062	2642	3676	2737	2702	2459	2697	2371	2866	4243	4305	2188	2518	1258	4647	3884	3762	2821	3389	Rabac1	Rab acceptor 1 (prenylated) [Source:MGI Symbol;Acc:MGI:1201692]
ENSMUSG00000003382	1010	1034	577	731	582	659	980	1053	585	976	639	653	869	786	599	599	646	786	582	1187	776	974	917	759	Etv3	ets variant 3 [Source:MGI Symbol;Acc:MGI:1350926]
ENSMUSG00000003402	8204	5316	3660	5901	4942	5715	5640	7086	4271	5528	4695	4945	5866	6846	6027	4995	5357	7200	4494	7049	5285	6148	5336	5087	Prkcsh	protein kinase C substrate 80K-H [Source:MGI Symbol;Acc:MGI:107877]
ENSMUSG00000003410	0	0	0	0	0	0	0	0	0	0	0	0	0	0	0	0	4	0	0	0	0	0	0	0	Elavl3	ELAV like RNA binding protein 3 [Source:MGI Symbol;Acc:MGI:109157]
ENSMUSG00000003411	32	14	5	35	8	2	12	0	1	9	2	15	31	16	18	6	7	41	2	4	6	0	15	2	Rab3b	RAB3B, member RAS oncogene family [Source:MGI Symbol;Acc:MGI:1917158]
ENSMUSG00000003418	4	5	6	4	1	15	6	5	1	0	2	1	2	1	63	34	1	8	11	9	10	0	1	1	St8sia6	ST8 alpha-N-acetyl-neuraminide alpha-2,8-sialyltransferase 6 [Source:MGI Symbol;Acc:MGI:2386797]
ENSMUSG00000003420	8783	6784	4180	5442	5674	5435	8677	7876	5463	5647	5873	6021	7226	7565	7756	6552	5503	7748	5168	11029	8172	10125	8295	8185	Fcgrt	Fc receptor, IgG, alpha chain transporter [Source:MGI Symbol;Acc:MGI:103017]
ENSMUSG00000003421	979	801	609	790	815	846	1053	950	625	892	720	676	732	885	1179	951	678	797	615	847	755	673	633	606	Nosip	nitric oxide synthase interacting protein [Source:MGI Symbol;Acc:MGI:1913644]
ENSMUSG00000003423	1515	1060	816	958	1042	1008	1128	1823	1362	1289	1282	1265	1223	1463	1780	1476	1037	1297	789	1832	1689	1425	1293	1460	Pih1d1	PIH1 domain containing 1 [Source:MGI Symbol;Acc:MGI:1916095]
ENSMUSG00000003429	9852	9090	10775	8093	12247	8863	7939	14133	10585	8988	9876	8203	9484	10721	16922	21414	8511	12457	8183	12807	11847	10757	8875	9638	Rps11	ribosomal protein S11 [Source:MGI Symbol;Acc:MGI:1351329]
ENSMUSG00000003435	4107	2957	1992	2731	2395	2854	3155	4135	2329	3604	3059	2364	3002	2916	3346	2773	2898	2370	1690	3171	3636	3382	2453	2612	Supt5	suppressor of Ty 5 [Source:MGI Symbol;Acc:MGI:1202400]
ENSMUSG00000003436	0	0	0	0	0	0	0	0	0	0	0	0	0	0	0	0	0	0	0	0	0	0	0	0	Dll3	delta like canonical Notch ligand 3 [Source:MGI Symbol;Acc:MGI:1096877]
ENSMUSG00000003437	1685	1208	915	1250	1072	1218	1382	1781	942	1345	1158	1090	1263	1577	1237	1070	1229	1343	1207	1605	1406	1285	1035	1100	Paf1	Paf1, RNA polymerase II complex component [Source:MGI Symbol;Acc:MGI:1923988]
ENSMUSG00000003438	1706	1235	962	1256	1208	1269	1170	2133	1174	1267	1202	1133	1353	1660	1953	1732	1070	1400	922	1956	1745	1452	1318	1206	Timm50	translocase of inner mitochondrial membrane 50 [Source:MGI Symbol;Acc:MGI:1913775]
ENSMUSG00000003444	753	684	505	501	565	606	577	794	545	792	656	579	669	867	913	947	613	668	562	743	750	679	427	705	Med29	mediator complex subunit 29 [Source:MGI Symbol;Acc:MGI:1914474]
ENSMUSG00000003452	12	18	3	8	10	5	10	20	6	4	1	6	16	11	21	18	11	4	18	4	8	3	9	2	Bicd1	BICD cargo adaptor 1 [Source:MGI Symbol;Acc:MGI:1101760]
ENSMUSG00000003458	3527	2861	2143	2762	2536	3157	3268	2954	1798	2395	2006	1886	2923	3208	2887	2886	2678	3261	2356	3028	2476	2398	2152	1920	Ncstn	nicastrin [Source:MGI Symbol;Acc:MGI:1891700]
ENSMUSG00000003464	4886	4911	3735	3556	4158	4262	5701	5613	3674	4096	4465	3569	5411	5747	4432	4508	3515	4711	3855	6914	5118	6072	4949	4649	Pex19	peroxisomal biogenesis factor 19 [Source:MGI Symbol;Acc:MGI:1334458]
ENSMUSG00000003469	1	0	2	1	1	2	8	1	0	6	12	2	8	1	3	11	0	3	30	7	10	0	6	5	Phyhip	phytanoyl-CoA hydroxylase interacting protein [Source:MGI Symbol;Acc:MGI:1860417]
ENSMUSG00000003476	0	0	0	0	0	11	0	1	2	3	1	16	7	5	0	5	5	0	0	5	4	0	0	14	Crhr2	corticotropin releasing hormone receptor 2 [Source:MGI Symbol;Acc:MGI:894312]
ENSMUSG00000003477	18310	25075	22106	15172	22331	23486	19190	32351	22880	18083	15345	17601	15635	32840	29058	10474	23305	40819	36640	56650	25284	26805	29268	17387	Inmt	indolethylamine N-methyltransferase [Source:MGI Symbol;Acc:MGI:102963]
ENSMUSG00000003484	63	51	27	27	29	36	24	35	21	16	12	19	43	21	153	137	5	28	40	27	23	15	2	15	Cyp4f18	cytochrome P450, family 4, subfamily f, polypeptide 18 [Source:MGI Symbol;Acc:MGI:1919304]
ENSMUSG00000003500	215	228	169	136	175	176	129	197	117	199	132	139	208	127	269	353	104	123	116	127	270	102	155	166	Impdh1	inosine monophosphate dehydrogenase 1 [Source:MGI Symbol;Acc:MGI:96567]
ENSMUSG00000003505	0	0	0	0	0	0	0	0	0	0	0	0	0	0	0	1	0	0	0	0	0	0	0	0	Psg18	pregnancy specific glycoprotein 18 [Source:MGI Symbol;Acc:MGI:1347251]
ENSMUSG00000003518	2253	1857	1270	1509	1319	1713	1569	2416	1402	1535	1471	1288	1877	1494	2240	2637	1977	1588	1440	2396	2263	2028	1964	2075	Dusp3	dual specificity phosphatase 3 (vaccinia virus phosphatase VH1-related) [Source:MGI Symbol;Acc:MGI:1919599]
ENSMUSG00000003526	10563	7108	9439	8168	8402	6056	7823	24154	8517	7539	8683	6786	7202	11029	6241	2635	7690	11153	7316	10390	6919	6367	5785	6616	Prodh	proline dehydrogenase [Source:MGI Symbol;Acc:MGI:97770]
ENSMUSG00000003527	341	273	175	242	236	282	257	323	181	289	280	188	308	244	422	270	234	209	214	298	276	243	201	259	Ess2	ess-2 splicing factor [Source:MGI Symbol;Acc:MGI:107854]
ENSMUSG00000003528	14924	11730	8586	8579	9355	12135	12431	20765	10102	12539	10715	11629	13442	14908	12584	15064	12582	15747	7621	14540	12910	9405	13312	11373	Slc25a1	solute carrier family 25 (mitochondrial carrier, citrate transporter), member 1 [Source:MGI Symbol;Acc:MGI:1345283]
ENSMUSG00000003531	1476	1071	934	898	1058	870	863	2185	1294	1136	1257	1172	1087	1428	1239	978	933	1282	739	1714	1403	1193	1070	1331	Dgcr6	DiGeorge syndrome critical region gene 6 [Source:MGI Symbol;Acc:MGI:1202877]
ENSMUSG00000003534	100	145	81	71	85	170	43	151	114	78	47	71	144	87	755	791	111	82	46	63	98	93	71	57	Ddr1	discoidin domain receptor family, member 1 [Source:MGI Symbol;Acc:MGI:99216]
ENSMUSG00000003541	179	153	66	72	211	167	64	99	69	61	55	161	173	189	234	372	332	563	148	81	190	68	125	260	Ier3	immediate early response 3 [Source:MGI Symbol;Acc:MGI:104814]
ENSMUSG00000003545	1665	488	156	192	103	469	238	161	64	11	426	764	48	689	508	233	176	50	400	139	106	343	357	84	Fosb	FBJ osteosarcoma oncogene B [Source:MGI Symbol;Acc:MGI:95575]
ENSMUSG00000003546	4137	2859	1993	2796	2939	3275	3012	5334	2885	3110	2865	2920	2931	3274	3126	2675	3282	3734	2379	3801	3414	3162	3116	2903	Klc4	kinesin light chain 4 [Source:MGI Symbol;Acc:MGI:1922014]
ENSMUSG00000003549	234	165	151	178	162	192	155	270	185	252	172	203	182	207	234	313	85	198	165	258	162	166	102	123	Ercc1	excision repair cross-complementing rodent repair deficiency, complementation group 1 [Source:MGI Symbol;Acc:MGI:95412]
ENSMUSG00000003555	3144	5022	5509	2189	9256	2390	1820	5190	1013	3778	1305	1032	3927	3572	3033	8836	5929	7870	962	371	551	484	605	1832	Cyp17a1	cytochrome P450, family 17, subfamily a, polypeptide 1 [Source:MGI Symbol;Acc:MGI:88586]
ENSMUSG00000003559	2894	2652	2456	2078	3036	2284	2261	4486	1571	2323	1833	2176	2996	3096	2425	3253	2734	3135	1574	1740	1498	1525	1988	1778	As3mt	arsenic (+3 oxidation state) methyltransferase [Source:MGI Symbol;Acc:MGI:1929882]
ENSMUSG00000003573	55	67	19	55	44	34	13	59	17	48	47	20	64	27	104	68	43	55	18	39	49	23	24	40	Homer3	homer scaffolding protein 3 [Source:MGI Symbol;Acc:MGI:1347359]
ENSMUSG00000003575	588	386	339	432	251	413	515	651	305	424	478	318	461	495	401	237	319	331	297	569	428	497	259	480	Crtc1	CREB regulated transcription coactivator 1 [Source:MGI Symbol;Acc:MGI:2142523]
ENSMUSG00000003581	696	575	353	447	474	502	455	575	381	623	510	368	519	579	594	651	445	482	341	579	528	467	450	386	Rnf215	ring finger protein 215 [Source:MGI Symbol;Acc:MGI:1918923]
ENSMUSG00000003585	34942	24254	15739	22231	17399	26102	36896	32250	17543	29464	23060	21507	35076	30382	22168	19785	19898	21414	22211	40105	26218	30958	26800	21914	Sec14l2	SEC14-like lipid binding 2 [Source:MGI Symbol;Acc:MGI:1915065]
ENSMUSG00000003604	917	625	372	673	412	568	745	981	632	692	813	647	738	805	972	799	684	743	641	1250	1085	1017	781	842	Aven	apoptosis, caspase activation inhibitor [Source:MGI Symbol;Acc:MGI:1921518]
ENSMUSG00000003617	143687	141952	94714	153987	117764	146598	84212	69020	39538	47921	44028	49357	136943	140107	59826	97413	137608	162409	79819	62995	48493	55561	52240	52518	Cp	ceruloplasmin [Source:MGI Symbol;Acc:MGI:88476]
ENSMUSG00000003623	31413	19681	11769	19685	14067	21710	50562	14081	12917	18855	25509	14743	23355	28784	32526	43586	10179	10577	18185	29721	31201	41437	20310	21121	Crot	carnitine O-octanoyltransferase [Source:MGI Symbol;Acc:MGI:1921364]
ENSMUSG00000003644	747	863	589	670	526	713	963	1255	610	662	411	588	747	781	749	742	863	861	524	1026	929	655	915	840	Rps6ka1	ribosomal protein S6 kinase polypeptide 1 [Source:MGI Symbol;Acc:MGI:104558]
ENSMUSG00000003657	0	0	0	0	0	0	0	0	0	0	0	0	0	0	0	0	0	0	0	0	0	0	0	0	Calb2	calbindin 2 [Source:MGI Symbol;Acc:MGI:101914]
ENSMUSG00000003660	4292	3348	2313	3639	2561	3274	3846	4586	2590	3798	3174	2534	3431	3701	2794	2688	2671	3150	3368	3424	2548	2689	2616	2346	Snrnp200	small nuclear ribonucleoprotein 200 (U5) [Source:MGI Symbol;Acc:MGI:2444401]
ENSMUSG00000003662	2032	1731	1463	1702	1621	1769	1960	2068	1548	1862	1658	1691	1820	2282	2128	1865	1652	2046	1811	2269	1845	1875	1624	1431	Ciao1	cytosolic iron-sulfur protein assembly 1 [Source:MGI Symbol;Acc:MGI:1346998]
ENSMUSG00000003665	4	17	19	0	13	7	11	9	27	0	1	8	5	36	15	2	1	15	21	14	11	0	12	21	Has1	hyaluronan synthase 1 [Source:MGI Symbol;Acc:MGI:106590]
ENSMUSG00000003680	938	748	695	762	829	725	829	873	621	645	689	523	763	851	904	875	597	965	662	834	689	761	571	581	Taf6l	TATA-box binding protein associated factor 6 like [Source:MGI Symbol;Acc:MGI:2444957]
ENSMUSG00000003721	12449	10406	4760	10475	6889	15652	21937	24583	10870	14066	15316	9948	10987	9373	10964	17983	7676	5829	5770	13056	18944	15307	7470	12324	Insig2	insulin induced gene 2 [Source:MGI Symbol;Acc:MGI:1920249]
ENSMUSG00000003731	3267	2617	1870	3012	2022	3061	3118	3134	1888	2960	2534	1836	2778	2661	1841	1728	2601	2537	2479	2932	2659	2522	2713	2484	Kpna6	karyopherin (importin) alpha 6 [Source:MGI Symbol;Acc:MGI:1100836]
ENSMUSG00000003746	21317	17880	12287	19408	13568	16180	15912	16214	10531	10889	10795	9564	17350	18964	11996	12355	18152	19729	14830	17722	12575	14187	13575	14485	Man1a	mannosidase 1, alpha [Source:MGI Symbol;Acc:MGI:104677]
ENSMUSG00000003752	210	260	135	190	204	197	221	194	83	203	125	66	172	168	217	328	153	143	129	194	234	152	177	105	Itpkc	inositol 1,4,5-trisphosphate 3-kinase C [Source:MGI Symbol;Acc:MGI:2442554]
ENSMUSG00000003762	640	654	446	471	429	527	536	547	447	524	496	503	565	643	887	1002	491	636	376	774	632	466	564	461	Coq8b	coenzyme Q8B [Source:MGI Symbol;Acc:MGI:1924139]
ENSMUSG00000003778	893	754	706	847	612	871	786	969	501	851	685	537	752	860	950	980	721	895	736	808	640	578	534	593	Brd8	bromodomain containing 8 [Source:MGI Symbol;Acc:MGI:1925906]
ENSMUSG00000003779	25	31	25	27	11	17	20	24	8	33	33	15	37	9	208	102	16	11	9	25	16	18	11	10	Kif20a	kinesin family member 20A [Source:MGI Symbol;Acc:MGI:1201682]
ENSMUSG00000003808	1058	901	741	957	824	862	896	1109	729	1136	874	789	781	1051	995	1100	886	806	570	1280	1033	894	805	773	Farsa	phenylalanyl-tRNA synthetase, alpha subunit [Source:MGI Symbol;Acc:MGI:1913840]
ENSMUSG00000003809	21345	17110	13307	16614	15150	16545	24403	30005	18278	19109	20271	18183	17691	23980	22306	16732	16862	20240	20157	37738	24609	25069	20713	20574	Gcdh	glutaryl-Coenzyme A dehydrogenase [Source:MGI Symbol;Acc:MGI:104541]
ENSMUSG00000003810	1244	1234	903	1136	986	1461	1153	1375	845	993	852	779	1160	1130	1313	1254	1179	1064	1077	1206	1037	960	896	813	Mast2	microtubule associated serine/threonine kinase 2 [Source:MGI Symbol;Acc:MGI:894676]
ENSMUSG00000003812	1054	880	621	731	791	899	752	884	480	769	706	610	914	856	1259	1371	739	929	663	896	877	734	639	967	Dnase2a	deoxyribonuclease II alpha [Source:MGI Symbol;Acc:MGI:1329019]
ENSMUSG00000003813	1918	1544	1096	1059	1403	1089	1878	2482	1333	1360	1364	1302	1533	1682	1474	1407	1201	1598	1039	1812	1467	1364	1491	1450	Rad23a	RAD23 homolog A, nucleotide excision repair protein [Source:MGI Symbol;Acc:MGI:105126]
ENSMUSG00000003814	70414	44713	28854	64675	40188	66058	47112	47488	38091	55940	47733	46414	55976	64993	49814	45069	55522	58090	58138	66764	43637	55501	32691	39219	Calr	calreticulin [Source:MGI Symbol;Acc:MGI:88252]
ENSMUSG00000003824	194	184	164	121	260	197	251	211	120	227	149	119	152	201	341	326	172	218	273	299	244	182	171	209	Syce2	synaptonemal complex central element protein 2 [Source:MGI Symbol;Acc:MGI:1919096]
ENSMUSG00000003847	1746	1744	2114	2350	1432	2478	1590	1708	1367	1875	1481	1096	1374	2249	1324	1324	2105	1821	2149	1974	1807	1177	1123	1499	Nfat5	nuclear factor of activated T cells 5 [Source:MGI Symbol;Acc:MGI:1859333]
ENSMUSG00000003848	381	364	313	280	442	314	319	485	251	555	380	375	388	346	526	603	248	351	186	411	442	303	303	347	Nob1	NIN1/RPN12 binding protein 1 homolog [Source:MGI Symbol;Acc:MGI:1914869]
ENSMUSG00000003849	432	669	151	262	464	385	130	172	93	66	79	148	953	459	627	612	568	246	177	227	160	97	131	86	Nqo1	NAD(P)H dehydrogenase, quinone 1 [Source:MGI Symbol;Acc:MGI:103187]
ENSMUSG00000003863	0	0	0	0	0	0	0	0	0	0	4	0	0	0	0	7	0	0	0	0	0	1	1	6	Ppfia3	protein tyrosine phosphatase, receptor type, f polypeptide (PTPRF), interacting protein (liprin), alpha 3 [Source:MGI Symbol;Acc:MGI:1924037]
ENSMUSG00000003865	87	75	119	145	107	107	87	209	77	184	76	72	59	92	96	84	119	113	113	149	119	163	85	82	Gys1	glycogen synthase 1, muscle [Source:MGI Symbol;Acc:MGI:101805]
ENSMUSG00000003868	508	404	399	410	397	549	454	619	359	616	450	404	444	533	614	540	414	437	382	678	511	485	444	328	Ruvbl2	RuvB-like protein 2 [Source:MGI Symbol;Acc:MGI:1342299]
ENSMUSG00000003872	0	0	1	6	0	0	0	2	0	0	0	7	0	1	1	0	1	0	0	5	0	3	0	0	Lin7b	lin-7 homolog B (C. elegans) [Source:MGI Symbol;Acc:MGI:1330858]
ENSMUSG00000003873	1300	854	597	615	815	804	676	1085	661	723	785	698	877	936	1768	1442	852	821	427	1036	1103	816	692	962	Bax	BCL2-associated X protein [Source:MGI Symbol;Acc:MGI:99702]
ENSMUSG00000003882	15	65	11	32	20	17	25	27	21	37	10	11	20	23	107	134	17	47	145	21	34	6	5	7	Il7r	interleukin 7 receptor [Source:MGI Symbol;Acc:MGI:96562]
ENSMUSG00000003923	2037	1754	1624	1745	1603	1929	2132	2384	1469	1723	1594	1507	2123	2307	2346	2752	1873	2218	1932	2858	2027	2207	2109	1913	Tfam	transcription factor A, mitochondrial [Source:MGI Symbol;Acc:MGI:107810]
ENSMUSG00000003929	194	112	143	182	49	300	151	124	79	109	87	78	167	159	138	241	191	149	189	104	99	77	120	61	Zfp81	zinc finger protein 81 [Source:MGI Symbol;Acc:MGI:1890752]
ENSMUSG00000003934	6	2	0	1	8	0	1	1	2	4	4	0	10	4	2	2	0	0	10	2	1	5	1	0	Efnb3	ephrin B3 [Source:MGI Symbol;Acc:MGI:109196]
ENSMUSG00000003948	6498	6743	5391	6005	5841	6454	12398	4725	4650	4634	5417	3872	7213	8951	6679	7391	5057	6330	7610	11846	8476	15032	9248	8738	Mmd	monocyte to macrophage differentiation-associated [Source:MGI Symbol;Acc:MGI:1914718]
ENSMUSG00000003949	2389	2542	3496	2692	3064	2092	4164	3973	1804	2915	1987	1836	1797	3475	1647	1552	2732	4251	3091	3740	1596	3796	4128	3338	Hlf	hepatic leukemia factor [Source:MGI Symbol;Acc:MGI:96108]
ENSMUSG00000003955	1977	1718	1817	1527	1993	1767	1784	3496	1781	2460	1714	1637	1857	2538	3154	4452	1688	2098	1696	2827	2525	2131	1796	1872	Fam162a	family with sequence similarity 162, member A [Source:MGI Symbol;Acc:MGI:1917436]
ENSMUSG00000003970	18622	12603	12445	11054	14618	11700	10886	21295	15376	13949	15367	13941	14769	15467	18076	19604	10825	14553	8816	20326	18541	16375	14332	15811	Rpl8	ribosomal protein L8 [Source:MGI Symbol;Acc:MGI:1350927]
ENSMUSG00000003974	0	0	0	0	0	0	0	0	0	0	0	0	0	0	0	0	0	0	0	0	0	0	0	0	Grm3	glutamate receptor, metabotropic 3 [Source:MGI Symbol;Acc:MGI:1351340]
ENSMUSG00000003992	53	47	56	48	70	59	24	77	57	42	76	24	47	53	90	61	29	83	37	40	31	32	55	33	Ssbp2	single-stranded DNA binding protein 2 [Source:MGI Symbol;Acc:MGI:1914220]
ENSMUSG00000004018	252	198	187	185	261	232	285	414	243	190	294	306	163	267	319	360	164	228	275	411	235	205	216	269	Fancl	Fanconi anemia, complementation group L [Source:MGI Symbol;Acc:MGI:1914280]
ENSMUSG00000004031	1	0	0	0	0	0	0	0	0	0	0	0	1	0	0	0	0	0	0	0	0	0	0	0	Brinp2	bone morphogenic protein/retinoic acid inducible neural-specific 2 [Source:MGI Symbol;Acc:MGI:2443333]
ENSMUSG00000004032	399	392	375	301	542	573	359	389	191	233	192	253	373	587	507	767	352	725	361	270	307	194	295	197	Gstm5	glutathione S-transferase, mu 5 [Source:MGI Symbol;Acc:MGI:1309466]
ENSMUSG00000004035	4802	2988	2768	3446	3543	4536	3552	4600	2161	3303	2876	2824	4075	4836	3182	3708	4445	5220	2698	2533	3239	2317	2364	2528	Gstm7	glutathione S-transferase, mu 7 [Source:MGI Symbol;Acc:MGI:1915562]
ENSMUSG00000004038	3183	2359	693	1275	1273	3104	937	2545	691	1818	1505	1886	4276	2264	15960	24942	3141	1985	1072	1008	3281	985	2152	630	Gstm3	glutathione S-transferase, mu 3 [Source:MGI Symbol;Acc:MGI:106026]
ENSMUSG00000004040	8042	5597	4392	7965	4626	6385	7643	8051	4892	7132	5463	4681	4952	6712	5264	5797	5100	5296	6439	6931	5432	5701	5441	5953	Stat3	signal transducer and activator of transcription 3 [Source:MGI Symbol;Acc:MGI:103038]
ENSMUSG00000004043	1169	718	561	747	575	866	1207	557	323	656	396	360	738	902	503	601	473	432	414	497	345	497	467	538	Stat5a	signal transducer and activator of transcription 5A [Source:MGI Symbol;Acc:MGI:103036]
ENSMUSG00000004044	559	623	261	346	339	412	613	679	280	460	298	449	407	325	1023	928	149	489	359	655	446	453	305	338	Cavin1	caveolae associated 1 [Source:MGI Symbol;Acc:MGI:1277968]
ENSMUSG00000004054	2773	1761	1126	1974	1294	1839	2403	2331	1616	2115	1586	1527	1819	1833	1711	1744	1782	1638	1189	2660	2748	2255	1834	2338	Map3k11	mitogen-activated protein kinase kinase kinase 11 [Source:MGI Symbol;Acc:MGI:1346880]
ENSMUSG00000004056	7465	5195	3400	4759	3914	4872	5257	6972	4661	5277	5046	4192	5361	6134	5229	4830	4738	5117	4210	7819	5708	6044	5392	5370	Akt2	thymoma viral proto-oncogene 2 [Source:MGI Symbol;Acc:MGI:104874]
ENSMUSG00000004069	6114	4851	4317	5509	5190	5258	5522	7581	4308	6458	5420	4442	5604	6741	5657	6242	5147	5172	4828	6760	5920	5373	4590	5371	Dnaja3	DnaJ heat shock protein family (Hsp40) member A3 [Source:MGI Symbol;Acc:MGI:1933786]
ENSMUSG00000004070	2890	2041	1873	2153	2357	1935	1942	2949	1774	2071	1855	1934	1700	2243	1999	1983	1793	2379	1711	2116	1983	1671	1631	2148	Hmox2	heme oxygenase 2 [Source:MGI Symbol;Acc:MGI:109373]
ENSMUSG00000004071	3839	3482	3154	2599	3200	2397	2923	8215	3887	6088	4474	4240	2864	3640	4220	3818	3323	4137	2470	5180	4201	4772	3920	4817	Cdip1	cell death inducing Trp53 target 1 [Source:MGI Symbol;Acc:MGI:1913876]
ENSMUSG00000004085	1118	1100	754	859	681	1069	973	977	666	791	534	556	884	788	827	769	1010	1314	651	712	734	502	590	956	Map3k20	mitogen-activated protein kinase kinase kinase 20 [Source:MGI Symbol;Acc:MGI:2443258]
ENSMUSG00000004096	2358	1997	1584	1925	2138	2328	2446	2688	1570	1943	1827	1869	2040	2583	2810	2822	1989	2740	2732	2753	2155	2057	1760	1854	Cwc15	CWC15 spliceosome-associated protein [Source:MGI Symbol;Acc:MGI:1913320]
ENSMUSG00000004098	7820	4524	3359	4575	3378	5849	3598	3428	2750	2775	2791	2162	3616	5496	3317	3403	5305	3916	1659	3777	3174	2717	2392	3060	Col5a3	collagen, type V, alpha 3 [Source:MGI Symbol;Acc:MGI:1858212]
ENSMUSG00000004099	1133	755	446	868	483	748	621	502	357	605	459	399	798	731	593	499	715	770	552	516	500	332	513	480	Dnmt1	DNA methyltransferase (cytosine-5) 1 [Source:MGI Symbol;Acc:MGI:94912]
ENSMUSG00000004100	638	591	617	389	921	508	426	907	535	847	560	723	387	590	877	1057	450	592	278	643	802	483	530	636	Ppan	peter pan homolog [Source:MGI Symbol;Acc:MGI:2178445]
ENSMUSG00000004105	663	816	366	451	556	797	1046	801	396	433	371	519	619	302	973	1211	447	605	510	623	507	595	428	395	Angptl2	angiopoietin-like 2 [Source:MGI Symbol;Acc:MGI:1347002]
ENSMUSG00000004110	6	15	7	1	2	7	3	1	13	0	1	1	8	5	7	7	4	2	6	4	0	0	1	1	Cacna1e	calcium channel, voltage-dependent, R type, alpha 1E subunit [Source:MGI Symbol;Acc:MGI:106217]
ENSMUSG00000004113	0	8	1	0	5	1	0	0	0	0	0	0	1	0	23	86	0	7	0	0	0	0	0	0	Cacna1b	calcium channel, voltage-dependent, N type, alpha 1B subunit [Source:MGI Symbol;Acc:MGI:88296]
ENSMUSG00000004127	158	225	226	217	217	178	164	242	141	204	160	117	191	228	278	303	154	168	212	333	198	194	203	187	Trmt10a	tRNA methyltransferase 10A [Source:MGI Symbol;Acc:MGI:1920421]
ENSMUSG00000004151	16	26	14	44	27	19	16	47	24	4	12	5	8	4	16	32	19	27	31	11	27	19	13	13	Etv1	ets variant 1 [Source:MGI Symbol;Acc:MGI:99254]
ENSMUSG00000004187	303	178	254	306	283	239	323	416	330	281	301	250	162	286	342	135	225	292	190	412	309	288	201	341	Kifc2	kinesin family member C2 [Source:MGI Symbol;Acc:MGI:109187]
ENSMUSG00000004207	38413	33299	19089	28465	23395	26982	27430	27540	14747	18225	17587	15517	31711	28361	31778	34257	25348	27302	20123	29378	23457	25758	21714	20779	Psap	prosaposin [Source:MGI Symbol;Acc:MGI:97783]
ENSMUSG00000004221	2835	2740	2123	2733	1903	2852	3030	3092	2151	2739	2101	1918	3434	3375	4036	4926	3061	2479	2826	3938	3596	2904	2447	3013	Ikbkg	inhibitor of kappaB kinase gamma [Source:MGI Symbol;Acc:MGI:1338074]
ENSMUSG00000004231	0	0	0	0	0	0	0	0	0	0	0	0	0	0	0	0	0	0	0	0	0	0	0	0	Pax2	paired box 2 [Source:MGI Symbol;Acc:MGI:97486]
ENSMUSG00000004233	296	300	244	174	330	333	269	281	206	217	194	156	318	299	264	327	216	224	323	366	218	173	251	217	Wars2	tryptophanyl tRNA synthetase 2 (mitochondrial) [Source:MGI Symbol;Acc:MGI:1917810]
ENSMUSG00000004263	181	124	88	142	143	164	177	167	108	104	101	130	100	169	232	203	144	192	137	261	232	188	132	154	Atn1	atrophin 1 [Source:MGI Symbol;Acc:MGI:104725]
ENSMUSG00000004264	6684	5374	5009	4500	5779	4890	5830	9144	5481	5974	5563	4902	6288	7322	7666	7978	4934	6919	4009	9299	7353	7607	6451	5936	Phb2	prohibitin 2 [Source:MGI Symbol;Acc:MGI:102520]
ENSMUSG00000004266	1302	942	718	1132	933	869	905	1317	601	965	685	548	1087	970	1313	1268	793	1246	1197	997	691	706	741	602	Ptpn6	protein tyrosine phosphatase, non-receptor type 6 [Source:MGI Symbol;Acc:MGI:96055]
ENSMUSG00000004267	2	6	0	1	7	4	0	1	0	0	2	5	1	0	10	1	4	0	0	0	0	13	0	4	Eno2	enolase 2, gamma neuronal [Source:MGI Symbol;Acc:MGI:95394]
ENSMUSG00000004268	2214	1776	2005	1848	1910	1889	1972	2932	2060	2035	1771	1576	2067	2415	2393	2743	1722	2207	1684	2916	2523	2385	1900	1949	Emg1	EMG1 N1-specific pseudouridine methyltransferase [Source:MGI Symbol;Acc:MGI:1315195]
ENSMUSG00000004270	6959	6506	4427	4940	5033	6515	8004	6796	4448	3246	4094	3876	5631	5995	6671	7284	5106	5641	5329	8243	4212	5716	5482	5890	Lpcat3	lysophosphatidylcholine acyltransferase 3 [Source:MGI Symbol;Acc:MGI:1315211]
ENSMUSG00000004285	2384	2139	1587	1522	2020	1744	1657	3126	1900	2149	1989	1941	1992	2243	3125	2782	1529	1954	1413	2990	2738	2326	2052	2210	Atp6v1f	ATPase, H+ transporting, lysosomal V1 subunit F [Source:MGI Symbol;Acc:MGI:1913394]
ENSMUSG00000004296	15	3	1	1	0	3	1	0	0	7	0	0	2	0	4	9	0	1	1	0	4	1	0	0	Il12b	interleukin 12b [Source:MGI Symbol;Acc:MGI:96540]
ENSMUSG00000004317	441	330	211	399	199	426	321	299	179	291	251	222	251	288	353	266	299	284	408	365	236	246	296	353	Clcn5	chloride channel, voltage-sensitive 5 [Source:MGI Symbol;Acc:MGI:99486]
ENSMUSG00000004319	3161	2787	1777	3091	1604	2999	3025	2694	1748	2535	2197	1791	3127	3390	2449	3081	2513	2084	2679	3558	2444	2338	2595	2215	Clcn3	chloride channel, voltage-sensitive 3 [Source:MGI Symbol;Acc:MGI:103555]
ENSMUSG00000004328	2	15	4	0	4	1	0	23	2	9	1	9	2	0	20	14	6	1	4	17	3	13	0	1	Hif3a	hypoxia inducible factor 3, alpha subunit [Source:MGI Symbol;Acc:MGI:1859778]
ENSMUSG00000004341	18	5	0	17	15	48	118	23	26	50	68	26	7	14	19	37	1	14	25	48	28	28	27	23	Gpx6	glutathione peroxidase 6 [Source:MGI Symbol;Acc:MGI:1922762]
ENSMUSG00000004344	0	0	5	0	3	0	0	0	9	2	3	7	0	3	0	0	0	0	0	2	5	0	0	0	Gpx5	glutathione peroxidase 5 [Source:MGI Symbol;Acc:MGI:104886]
ENSMUSG00000004347	20	7	18	9	8	2	0	10	6	5	3	0	10	17	9	20	7	4	7	7	8	6	5	2	Pde1c	phosphodiesterase 1C [Source:MGI Symbol;Acc:MGI:108413]
ENSMUSG00000004356	1172	1031	826	1128	830	1078	1048	1767	842	1141	906	607	947	1187	1039	891	994	1055	1087	1243	837	932	863	726	Utp20	UTP20 small subunit processome component [Source:MGI Symbol;Acc:MGI:1917933]
ENSMUSG00000004359	106	87	113	99	132	92	60	101	72	48	64	7	93	48	145	336	66	134	146	19	99	55	36	32	Spic	Spi-C transcription factor (Spi-1/PU.1 related) [Source:MGI Symbol;Acc:MGI:1341168]
ENSMUSG00000004360	0	0	0	0	0	0	0	0	0	0	0	0	0	0	0	4	0	4	0	0	0	0	0	0	9330159F19Rik	RIKEN cDNA 9330159F19 gene [Source:MGI Symbol;Acc:MGI:3036239]
ENSMUSG00000004364	3831	3433	2952	3979	3106	4473	5521	4587	3070	2999	3041	2760	3257	4151	3885	4719	3972	4501	5670	4806	3944	3832	3556	3599	Cul3	cullin 3 [Source:MGI Symbol;Acc:MGI:1347360]
ENSMUSG00000004366	0	1	0	0	0	0	0	0	1	0	0	0	0	0	0	0	0	0	0	0	0	0	0	0	Sst	somatostatin [Source:MGI Symbol;Acc:MGI:98326]
ENSMUSG00000004371	1	0	0	0	0	6	0	0	0	0	5	1	1	0	2	0	0	0	0	0	0	10	0	1	Il11	interleukin 11 [Source:MGI Symbol;Acc:MGI:107613]
ENSMUSG00000004383	412	533	398	289	454	473	392	404	285	238	188	163	365	351	476	521	364	377	330	270	310	252	304	369	Large1	LARGE xylosyl- and glucuronyltransferase 1 [Source:MGI Symbol;Acc:MGI:1342270]
ENSMUSG00000004393	1451	1123	809	910	1198	1095	1147	1641	968	1156	989	945	1316	1500	1331	1275	762	1173	1044	1552	1079	1046	957	931	Ddx56	DEAD (Asp-Glu-Ala-Asp) box polypeptide 56 [Source:MGI Symbol;Acc:MGI:1277172]
ENSMUSG00000004394	3745	3314	2094	2717	2490	3046	2870	3376	2290	2709	2326	2614	3790	3949	3540	3724	3187	3086	2284	4423	3701	3605	2854	2949	Tmed4	transmembrane p24 trafficking protein 4 [Source:MGI Symbol;Acc:MGI:1915070]
ENSMUSG00000004415	0	0	0	0	0	0	0	0	0	0	0	0	0	0	0	0	0	0	0	0	0	0	0	0	Col26a1	collagen, type XXVI, alpha 1 [Source:MGI Symbol;Acc:MGI:2155345]
ENSMUSG00000004446	807	935	797	648	852	601	714	655	524	542	584	573	623	736	929	1392	669	943	637	895	426	741	761	727	Bid	BH3 interacting domain death agonist [Source:MGI Symbol;Acc:MGI:108093]
ENSMUSG00000004451	837	788	479	591	567	735	583	1058	362	572	557	469	774	573	1054	1418	566	824	422	547	651	495	435	401	Ralb	v-ral simian leukemia viral oncogene B [Source:MGI Symbol;Acc:MGI:1927244]
ENSMUSG00000004455	2623	1969	2298	2082	2156	1912	1894	3088	1989	2018	1987	1315	2320	2444	2144	2234	2000	2534	1857	3201	2491	2326	2220	2051	Ppp1cc	protein phosphatase 1 catalytic subunit gamma [Source:MGI Symbol;Acc:MGI:104872]
ENSMUSG00000004460	6549	3924	2146	6241	3169	5624	4520	6046	5033	6620	5793	4955	5304	6321	6053	5149	5927	4288	6682	9699	6807	9075	4378	4614	Dnajb11	DnaJ heat shock protein family (Hsp40) member B11 [Source:MGI Symbol;Acc:MGI:1915088]
ENSMUSG00000004462	1168	765	592	1249	745	999	1286	1639	989	1413	960	1091	996	1231	981	739	1208	1033	1309	1400	1212	1787	955	967	Tbccd1	TBCC domain containing 1 [Source:MGI Symbol;Acc:MGI:1917823]
ENSMUSG00000004473	109	139	148	85	130	78	88	204	124	75	112	108	109	168	151	120	60	118	50	131	108	74	87	69	Clec11a	C-type lectin domain family 11, member a [Source:MGI Symbol;Acc:MGI:1298219]
ENSMUSG00000004500	238	220	205	322	226	243	262	250	193	539	202	120	369	301	138	162	278	251	233	180	215	260	188	96	Zfp324	zinc finger protein 324 [Source:MGI Symbol;Acc:MGI:2444641]
ENSMUSG00000004508	262	358	141	184	178	195	216	250	116	112	137	80	258	108	366	441	139	228	164	115	155	88	110	92	Gab2	growth factor receptor bound protein 2-associated protein 2 [Source:MGI Symbol;Acc:MGI:1333854]
ENSMUSG00000004530	1249	987	465	828	500	1065	1138	1145	625	727	841	687	1022	743	1351	1656	749	774	790	1104	983	820	971	865	Coro1c	coronin, actin binding protein 1C [Source:MGI Symbol;Acc:MGI:1345964]
ENSMUSG00000004535	9174	7960	6745	9960	7796	9358	10682	9126	6217	6194	6630	5377	7802	10127	8110	9165	8198	9222	9250	9357	6857	6901	6116	6372	Tax1bp1	Tax1 (human T cell leukemia virus type I) binding protein 1 [Source:MGI Symbol;Acc:MGI:1289308]
ENSMUSG00000004540	0	0	0	0	0	0	0	0	0	0	0	0	0	0	0	0	0	0	0	1	0	0	0	0	Psg17	pregnancy specific glycoprotein 17 [Source:MGI Symbol;Acc:MGI:1347250]
ENSMUSG00000004542	0	0	0	0	0	0	0	0	0	0	0	0	0	0	0	0	0	0	0	0	0	0	0	0	Psg19	pregnancy specific glycoprotein 19 [Source:MGI Symbol;Acc:MGI:1347252]
ENSMUSG00000004552	50	42	15	10	82	10	13	9	2	46	140	17	10	3	4	31	5	1	133	10	7	6	9	64	Ctse	cathepsin E [Source:MGI Symbol;Acc:MGI:107361]
ENSMUSG00000004558	65958	43913	46070	64087	44808	52148	77381	81972	52069	50922	58195	46951	52335	76429	54250	47942	56352	54062	76484	89390	59693	71403	54838	57885	Ndrg2	N-myc downstream regulated gene 2 [Source:MGI Symbol;Acc:MGI:1352498]
ENSMUSG00000004561	598	556	364	458	359	476	583	603	474	633	293	388	464	575	586	574	393	594	338	631	398	657	382	270	Mettl17	methyltransferase like 17 [Source:MGI Symbol;Acc:MGI:1098577]
ENSMUSG00000004562	1629	995	718	946	863	870	615	564	345	362	386	382	899	925	615	565	813	1023	319	636	324	515	304	420	Arhgef40	Rho guanine nucleotide exchange factor (GEF) 40 [Source:MGI Symbol;Acc:MGI:2685515]
ENSMUSG00000004565	1384	931	695	1053	736	983	1174	1690	1031	1433	988	885	850	1203	961	702	1284	827	809	1334	1318	1380	939	1181	Pnpla6	patatin-like phospholipase domain containing 6 [Source:MGI Symbol;Acc:MGI:1354723]
ENSMUSG00000004567	2137	1832	1420	1574	1593	1570	1721	2049	1575	1497	1398	1399	1663	2003	1860	1632	1535	1967	1754	2280	1634	1902	1663	1616	Mcoln1	mucolipin 1 [Source:MGI Symbol;Acc:MGI:1890498]
ENSMUSG00000004568	1646	1117	1025	1420	893	1621	1852	1877	885	1689	934	999	1232	1370	1299	881	1185	1072	1112	1317	1174	1244	1419	1208	Arhgef18	rho/rac guanine nucleotide exchange factor (GEF) 18 [Source:MGI Symbol;Acc:MGI:2142567]
ENSMUSG00000004591	2831	2376	2228	2876	2149	3334	3097	2930	2161	2004	2131	1640	2324	2596	2308	3369	2888	3039	3075	3224	2634	2520	2533	2450	Pkn2	protein kinase N2 [Source:MGI Symbol;Acc:MGI:109211]
ENSMUSG00000004609	116	136	113	124	107	88	41	76	38	28	24	47	130	54	256	206	76	99	182	32	79	50	13	50	Cd33	CD33 antigen [Source:MGI Symbol;Acc:MGI:99440]
ENSMUSG00000004610	363	298	253	209	342	322	384	638	380	437	442	344	342	385	593	428	230	390	458	654	642	552	381	394	Etfb	electron transferring flavoprotein, beta polypeptide [Source:MGI Symbol;Acc:MGI:106098]
ENSMUSG00000004612	47	56	9	33	24	36	12	27	30	29	16	5	57	10	117	151	20	22	90	20	46	36	12	12	Nkg7	natural killer cell group 7 sequence [Source:MGI Symbol;Acc:MGI:1931250]
ENSMUSG00000004613	0	0	0	0	0	0	0	0	0	0	0	0	0	0	0	0	0	0	0	0	0	0	0	0	-	-
ENSMUSG00000004626	2202	1694	1354	1629	1545	1607	1581	2146	1206	1311	1251	1178	1701	1797	1813	1761	1512	1787	1133	1595	1373	1337	1214	1248	Stxbp2	syntaxin binding protein 2 [Source:MGI Symbol;Acc:MGI:107370]
ENSMUSG00000004630	1	0	2	0	1	5	0	1	1	1	0	6	2	6	5	1	0	0	0	1	0	1	0	1	Pcp2	Purkinje cell protein 2 (L7) [Source:MGI Symbol;Acc:MGI:97508]
ENSMUSG00000004631	481	580	380	358	495	650	306	288	162	148	96	203	426	404	448	535	345	512	175	145	170	149	232	150	Sgce	sarcoglycan, epsilon [Source:MGI Symbol;Acc:MGI:1329042]
ENSMUSG00000004633	1668	1632	1231	928	1400	1252	2150	1821	1529	1577	1434	1401	1281	1542	1609	1478	1290	1883	1571	2287	1432	1636	1782	1835	Chn2	chimerin 2 [Source:MGI Symbol;Acc:MGI:1917243]
ENSMUSG00000004637	485	302	233	288	303	370	444	482	363	276	273	245	386	505	433	415	226	372	401	466	312	332	291	348	Wwox	WW domain-containing oxidoreductase [Source:MGI Symbol;Acc:MGI:1931237]
ENSMUSG00000004642	599	593	310	370	410	590	563	575	310	417	408	387	624	476	580	608	527	740	451	531	606	424	376	382	Slbp	stem-loop binding protein [Source:MGI Symbol;Acc:MGI:108402]
ENSMUSG00000004651	0	0	0	0	0	0	0	0	0	0	0	0	0	0	0	0	0	0	0	0	1	0	0	0	Tyr	tyrosinase [Source:MGI Symbol;Acc:MGI:98880]
ENSMUSG00000004654	0	0	0	0	4	0	0	1	0	0	0	0	0	0	0	0	0	0	1	0	0	0	0	0	Ghrhr	growth hormone releasing hormone receptor [Source:MGI Symbol;Acc:MGI:95710]
ENSMUSG00000004655	3993	3617	1655	2513	1229	2058	2941	3483	1856	1638	2209	1728	3535	1635	4824	2688	1986	3146	2940	5140	6567	2674	2282	2219	Aqp1	aquaporin 1 [Source:MGI Symbol;Acc:MGI:103201]
ENSMUSG00000004661	131	107	120	129	84	132	141	113	63	185	98	86	126	145	101	240	156	79	110	140	135	141	108	109	Arid3b	AT rich interactive domain 3B (BRIGHT-like) [Source:MGI Symbol;Acc:MGI:1930768]
ENSMUSG00000004665	308	413	142	175	220	363	271	394	203	240	165	251	377	201	530	557	170	247	342	321	440	201	162	216	Cnn2	calponin 2 [Source:MGI Symbol;Acc:MGI:105093]
ENSMUSG00000004667	1747	1389	1128	1106	1559	1419	1138	1529	1073	1130	974	949	1618	1527	2072	2232	1029	1560	937	1437	1382	1311	1181	943	Polr2e	polymerase (RNA) II (DNA directed) polypeptide E [Source:MGI Symbol;Acc:MGI:1913670]
ENSMUSG00000004668	0	0	0	0	0	0	0	0	0	0	0	0	1	0	10	2	0	0	0	0	0	0	0	0	Abca13	ATP-binding cassette, sub-family A (ABC1), member 13 [Source:MGI Symbol;Acc:MGI:2388707]
ENSMUSG00000004677	5272	4878	3880	3589	3657	3569	2058	2227	1537	1526	1448	1228	3422	3649	2364	2904	2915	3107	1771	1866	1355	1577	1279	1414	Myo9b	myosin IXb [Source:MGI Symbol;Acc:MGI:106624]
ENSMUSG00000004698	51	36	43	36	60	52	19	24	25	39	39	18	83	26	40	47	26	28	69	25	30	12	13	12	Hdac9	histone deacetylase 9 [Source:MGI Symbol;Acc:MGI:1931221]
ENSMUSG00000004707	180	232	95	170	125	147	67	144	39	78	65	23	145	31	285	274	118	165	149	55	107	42	43	28	Ly9	lymphocyte antigen 9 [Source:MGI Symbol;Acc:MGI:96885]
ENSMUSG00000004709	16	13	7	1	10	31	10	12	5	1	6	2	25	1	17	51	5	6	41	6	8	4	0	0	Cd244a	CD244 molecule A [Source:MGI Symbol;Acc:MGI:109294]
ENSMUSG00000004730	1933	1393	936	1364	825	992	482	1495	716	506	511	122	1532	366	1386	1348	1228	994	1305	334	800	417	342	317	Adgre1	adhesion G protein-coupled receptor E1 [Source:MGI Symbol;Acc:MGI:106912]
ENSMUSG00000004748	1180	817	639	749	878	1018	1033	1469	909	1469	1056	1103	1022	1244	838	680	1302	1176	655	1644	1359	1089	1055	1139	Mtfp1	mitochondrial fission process 1 [Source:MGI Symbol;Acc:MGI:1916686]
ENSMUSG00000004768	272	195	247	290	103	329	236	523	279	287	207	222	274	358	565	538	228	281	339	287	186	187	180	109	Rab23	RAB23, member RAS oncogene family [Source:MGI Symbol;Acc:MGI:99833]
ENSMUSG00000004771	2235	2026	1545	1825	1914	2043	2062	2280	1527	1887	1661	1614	1930	2405	2681	3218	1824	2318	1728	2760	2158	2015	1952	1712	Rab11a	RAB11A, member RAS oncogene family [Source:MGI Symbol;Acc:MGI:1858202]
ENSMUSG00000004788	774	619	537	640	700	615	666	916	573	663	808	564	721	759	834	702	564	687	557	905	757	633	520	597	Eif2b2	eukaryotic translation initiation factor 2B, subunit 2 beta [Source:MGI Symbol;Acc:MGI:2145118]
ENSMUSG00000004789	9754	9250	6413	7913	7628	8607	10036	12191	5823	7645	7353	5875	9529	10735	8702	9282	7100	9175	7758	11181	8476	8226	7885	6091	Dlst	dihydrolipoamide S-succinyltransferase (E2 component of 2-oxo-glutarate complex) [Source:MGI Symbol;Acc:MGI:1926170]
ENSMUSG00000004791	4	0	0	0	0	0	4	0	4	0	0	1	2	0	1	1	0	1	0	0	0	4	2	0	Pgf	placental growth factor [Source:MGI Symbol;Acc:MGI:105095]
ENSMUSG00000004798	4752	3659	2991	4757	2956	4740	6801	3915	3743	4273	3843	3246	3725	4823	2983	2995	3736	3880	6074	5934	4403	5237	4758	4310	Ulk2	unc-51 like kinase 2 [Source:MGI Symbol;Acc:MGI:1352758]
ENSMUSG00000004814	251	103	141	99	81	126	34	167	91	115	88	19	170	44	107	127	106	137	98	47	149	47	40	20	Ccl24	chemokine (C-C motif) ligand 24 [Source:MGI Symbol;Acc:MGI:1928953]
ENSMUSG00000004815	830	651	659	505	536	548	445	1162	615	736	625	580	483	672	401	318	595	468	311	726	615	561	617	734	Dgkq	diacylglycerol kinase, theta [Source:MGI Symbol;Acc:MGI:102918]
ENSMUSG00000004821	0	0	0	0	0	0	0	0	0	0	0	0	0	0	0	0	0	0	0	0	0	0	0	0	Tmed11	transmembrane p24 trafficking protein 11 [Source:MGI Symbol;Acc:MGI:1914616]
ENSMUSG00000004837	136	127	61	131	48	150	113	214	59	125	113	125	118	49	228	246	59	143	124	158	212	123	79	89	Grap	GRB2-related adaptor protein [Source:MGI Symbol;Acc:MGI:1918770]
ENSMUSG00000004842	0	0	0	0	0	2	0	0	0	0	0	0	0	1	0	1	0	0	0	0	1	0	0	0	Pou1f1	POU domain, class 1, transcription factor 1 [Source:MGI Symbol;Acc:MGI:97588]
ENSMUSG00000004843	2200	2405	1467	1616	1863	2380	1833	1983	1205	1245	1299	1095	2199	1929	3021	4109	1430	2025	1245	1826	1385	1219	1306	1337	Chmp2b	charged multivesicular body protein 2B [Source:MGI Symbol;Acc:MGI:1916192]
ENSMUSG00000004846	1502	1217	690	1088	951	1117	1170	1394	905	1015	1039	831	1116	1185	1213	1070	1023	1312	905	1561	1259	1261	1106	1071	Plod3	procollagen-lysine, 2-oxoglutarate 5-dioxygenase 3 [Source:MGI Symbol;Acc:MGI:1347008]
ENSMUSG00000004849	1498	1354	806	983	1038	988	911	1971	920	1304	1152	1010	1582	1641	1992	2126	947	1282	757	1595	1350	1249	1177	906	Ap1s1	adaptor protein complex AP-1, sigma 1 [Source:MGI Symbol;Acc:MGI:1098244]
ENSMUSG00000004864	5	2	17	2	4	8	0	17	10	2	1	9	5	13	29	38	25	11	1	9	3	20	6	0	Mapk13	mitogen-activated protein kinase 13 [Source:MGI Symbol;Acc:MGI:1346864]
ENSMUSG00000004865	1199	1039	831	1147	980	1421	1186	1053	805	1006	876	780	1039	1201	1146	1203	1504	1340	1143	1408	1252	950	1069	1057	Srpk1	serine/arginine-rich protein specific kinase 1 [Source:MGI Symbol;Acc:MGI:106908]
ENSMUSG00000004872	0	0	0	0	0	0	0	0	0	0	0	0	0	0	0	0	0	0	0	0	0	0	0	0	Pax3	paired box 3 [Source:MGI Symbol;Acc:MGI:97487]
ENSMUSG00000004880	483	432	285	345	357	455	382	621	304	485	570	483	501	437	453	651	485	444	291	652	518	371	447	628	Lbr	lamin B receptor [Source:MGI Symbol;Acc:MGI:2138281]
ENSMUSG00000004885	0	3	0	0	0	6	0	0	1	0	0	0	0	0	0	0	0	0	0	0	0	0	0	0	Crabp2	cellular retinoic acid binding protein II [Source:MGI Symbol;Acc:MGI:88491]
ENSMUSG00000004891	112	171	42	82	48	179	80	132	92	97	66	94	199	60	232	103	47	76	95	142	197	95	70	76	Nes	nestin [Source:MGI Symbol;Acc:MGI:101784]
ENSMUSG00000004892	0	0	0	0	0	0	0	0	0	0	0	0	0	0	0	0	0	0	0	0	0	0	1	0	Bcan	brevican [Source:MGI Symbol;Acc:MGI:1096385]
ENSMUSG00000004894	0	0	0	0	0	0	0	1	0	0	0	0	0	0	0	0	4	0	0	0	0	0	0	0	Hapln2	hyaluronan and proteoglycan link protein 2 [Source:MGI Symbol;Acc:MGI:2137300]
ENSMUSG00000004895	1543	914	688	1032	904	1170	1348	1385	849	1223	875	828	1226	1063	1216	1167	997	1192	750	1489	1306	1330	929	1046	Prcc	papillary renal cell carcinoma (translocation-associated) [Source:MGI Symbol;Acc:MGI:2137738]
ENSMUSG00000004896	322	314	415	251	474	334	297	430	256	411	301	271	230	282	321	306	275	242	271	347	281	293	242	320	Rrnad1	ribosomal RNA adenine dimethylase domain containing 1 [Source:MGI Symbol;Acc:MGI:2387197]
ENSMUSG00000004897	9654	7122	4846	7224	6520	8269	8948	10250	6705	8128	7309	7336	7924	9114	9396	9123	8992	9357	9154	12898	10438	8405	9048	9228	Hdgf	heparin binding growth factor [Source:MGI Symbol;Acc:MGI:1194494]
ENSMUSG00000004902	22	4	15	2	21	24	10	11	7	2	10	1	11	9	6	6	9	1	4	14	3	27	2	12	Slc25a18	solute carrier family 25 (mitochondrial carrier), member 18 [Source:MGI Symbol;Acc:MGI:1919053]
ENSMUSG00000004929	537	417	275	425	409	359	429	643	303	438	362	425	520	580	564	542	223	353	252	539	316	419	322	298	Thop1	thimet oligopeptidase 1 [Source:MGI Symbol;Acc:MGI:1354165]
ENSMUSG00000004931	1765	1344	950	1092	933	1068	1647	2294	1381	1863	1358	1342	1480	1509	1587	1513	1332	1329	862	1942	1487	1616	1513	1451	Apba3	amyloid beta (A4) precursor protein-binding, family A, member 3 [Source:MGI Symbol;Acc:MGI:1888527]
ENSMUSG00000004933	17	38	18	24	21	20	15	26	6	6	5	8	16	18	49	38	4	19	24	12	14	7	28	9	Matk	megakaryocyte-associated tyrosine kinase [Source:MGI Symbol;Acc:MGI:99259]
ENSMUSG00000004934	1039	611	405	571	462	676	840	870	651	795	539	698	729	751	817	802	682	768	414	928	761	766	722	749	Pias4	protein inhibitor of activated STAT 4 [Source:MGI Symbol;Acc:MGI:2136940]
ENSMUSG00000004936	3083	2527	1618	2245	1775	2310	2632	3591	1785	2687	2148	2098	2701	3008	2644	2569	2359	2433	2566	3723	2721	2446	2564	2472	Map2k1	mitogen-activated protein kinase kinase 1 [Source:MGI Symbol;Acc:MGI:1346866]
ENSMUSG00000004937	4565	3262	2495	3201	3230	3257	4312	4124	2409	3201	3029	2653	3439	4130	4133	3938	3236	3693	3033	4249	3505	3365	2917	2998	Sgta	small glutamine-rich tetratricopeptide repeat (TPR)-containing, alpha [Source:MGI Symbol;Acc:MGI:1098703]
ENSMUSG00000004939	0	0	0	0	0	0	0	0	0	0	0	0	0	0	0	0	0	0	0	0	0	0	0	0	Nmrk2	nicotinamide riboside kinase 2 [Source:MGI Symbol;Acc:MGI:1916814]
ENSMUSG00000004945	1887	1645	1663	1274	1570	1298	1177	2579	1606	1735	1466	1408	1991	2181	2141	2261	1308	1903	1110	2083	1910	1635	1563	1265	Tmem242	transmembrane protein 242 [Source:MGI Symbol;Acc:MGI:1917794]
ENSMUSG00000004947	277	150	164	138	154	236	281	221	124	264	167	177	188	226	261	295	214	211	203	231	340	343	222	239	Dtx2	deltex 2, E3 ubiquitin ligase [Source:MGI Symbol;Acc:MGI:1921448]
ENSMUSG00000004948	0	0	0	0	0	0	0	0	0	0	0	0	0	0	0	0	1	0	0	1	0	0	0	0	Zp3	zona pellucida glycoprotein 3 [Source:MGI Symbol;Acc:MGI:99215]
ENSMUSG00000004951	1335	872	342	824	553	679	1003	959	679	439	561	652	1108	1082	1389	789	1098	614	863	1667	923	1735	1452	1176	Hspb1	heat shock protein 1 [Source:MGI Symbol;Acc:MGI:96240]
ENSMUSG00000004952	194	155	107	108	212	50	69	112	80	90	56	26	85	53	215	181	92	76	79	65	85	18	30	53	Rasa4	RAS p21 protein activator 4 [Source:MGI Symbol;Acc:MGI:1858600]
ENSMUSG00000004961	1	0	2	4	0	5	4	0	0	5	1	0	6	6	6	0	0	6	0	0	0	0	0	0	Syt5	synaptotagmin V [Source:MGI Symbol;Acc:MGI:1926368]
ENSMUSG00000004980	17162	12486	9070	12242	10575	13816	12358	17382	10952	14419	13616	13502	12676	15653	13867	11423	11985	12375	14409	17776	14372	13644	11358	14079	Hnrnpa2b1	heterogeneous nuclear ribonucleoprotein A2/B1 [Source:MGI Symbol;Acc:MGI:104819]
ENSMUSG00000004988	0	0	0	0	0	0	0	0	0	0	3	0	0	0	0	0	0	1	0	0	0	0	0	0	Fxyd4	FXYD domain-containing ion transport regulator 4 [Source:MGI Symbol;Acc:MGI:1889005]
ENSMUSG00000004994	155	142	124	147	201	144	196	224	116	229	168	115	189	170	221	225	175	196	146	190	215	195	131	124	Ccdc130	coiled-coil domain containing 130 [Source:MGI Symbol;Acc:MGI:1914986]
ENSMUSG00000004996	1275	806	595	830	823	764	844	1284	703	1050	875	921	908	1214	1084	1117	665	724	602	1084	888	801	710	866	Mri1	methylthioribose-1-phosphate isomerase 1 [Source:MGI Symbol;Acc:MGI:1915123]
ENSMUSG00000005034	3037	2421	1996	2647	1939	2814	3073	3013	1783	2142	1906	1765	2374	2342	2138	2451	2468	2742	3092	2941	2455	2303	2248	2063	Prkacb	protein kinase, cAMP dependent, catalytic, beta [Source:MGI Symbol;Acc:MGI:97594]
ENSMUSG00000005043	320	285	200	257	175	260	351	350	116	321	250	125	287	264	266	166	130	200	182	206	163	163	184	90	Sgsh	N-sulfoglucosamine sulfohydrolase (sulfamidase) [Source:MGI Symbol;Acc:MGI:1350341]
ENSMUSG00000005045	14	4	1	4	0	27	0	0	0	0	0	0	1	3	8	0	1	9	0	8	4	0	0	0	Chd5	chromodomain helicase DNA binding protein 5 [Source:MGI Symbol;Acc:MGI:3036258]
ENSMUSG00000005054	6343	6696	5069	4811	7109	5764	1316	2092	1314	1253	1361	1433	6653	6079	4579	6962	4995	6958	1613	2021	1767	1390	1526	1328	Cstb	cystatin B [Source:MGI Symbol;Acc:MGI:109514]
ENSMUSG00000005057	225	198	201	204	258	146	90	132	153	124	122	256	128	183	157	140	352	429	109	194	226	76	132	195	Sh2b2	SH2B adaptor protein 2 [Source:MGI Symbol;Acc:MGI:1345171]
ENSMUSG00000005069	9838	6218	4259	6355	4189	5757	6574	10060	5476	7043	6042	5044	7870	7980	5221	4326	5958	5887	4175	9686	7019	6005	6157	6352	Pex5	peroxisomal biogenesis factor 5 [Source:MGI Symbol;Acc:MGI:1098808]
ENSMUSG00000005078	901	865	705	737	698	753	867	943	690	757	749	593	850	844	907	981	556	822	825	1021	708	753	772	741	Jkamp	JNK1/MAPK8-associated membrane protein [Source:MGI Symbol;Acc:MGI:1915057]
ENSMUSG00000005087	1185	1182	643	951	620	810	340	692	379	375	294	133	1011	423	1351	1532	755	711	1137	279	601	306	242	156	Cd44	CD44 antigen [Source:MGI Symbol;Acc:MGI:88338]
ENSMUSG00000005089	7891	5852	3933	5191	5334	4342	7926	7375	5497	5744	7975	5308	5676	8280	4472	1404	7547	8910	10628	12349	7690	10898	9057	9952	Slc1a2	solute carrier family 1 (glial high affinity glutamate transporter), member 2 [Source:MGI Symbol;Acc:MGI:101931]
ENSMUSG00000005102	642	479	557	558	562	626	489	718	404	554	477	441	400	524	536	658	558	622	415	596	375	261	460	514	Eif2ak4	eukaryotic translation initiation factor 2 alpha kinase 4 [Source:MGI Symbol;Acc:MGI:1353427]
ENSMUSG00000005103	3347	2742	2129	2466	2461	2846	2541	2905	1368	2138	2097	1748	2824	2576	2921	3338	2238	2440	2179	2311	2116	1781	1800	1901	Wdr1	WD repeat domain 1 [Source:MGI Symbol;Acc:MGI:1337100]
ENSMUSG00000005107	2145	1459	1412	1294	1481	1496	1987	2217	1368	1686	1518	1627	1608	1986	1473	1175	1457	2010	1743	2133	1190	1644	1564	1577	Slc2a9	solute carrier family 2 (facilitated glucose transporter), member 9 [Source:MGI Symbol;Acc:MGI:2152844]
ENSMUSG00000005124	55	34	17	15	18	36	71	33	16	11	19	38	46	13	51	71	22	20	9	44	29	31	20	14	Ccn4	cellular communication network factor 4 [Source:MGI Symbol;Acc:MGI:1197008]
ENSMUSG00000005125	742	455	365	391	276	761	446	396	301	376	289	383	351	300	1100	1130	288	656	398	361	676	203	334	333	Ndrg1	N-myc downstream regulated gene 1 [Source:MGI Symbol;Acc:MGI:1341799]
ENSMUSG00000005131	0	4	6	0	0	7	0	2	2	0	8	2	0	0	1	5	1	1	4	7	0	8	6	0	4930550C14Rik	RIKEN cDNA 4930550C14 gene [Source:MGI Symbol;Acc:MGI:1922561]
ENSMUSG00000005142	9542	7801	5218	7462	6016	6151	6372	7934	4885	4762	5093	4044	7083	6785	6236	5367	5792	7549	5429	7594	5713	6060	5225	5351	Man2b1	mannosidase 2, alpha B1 [Source:MGI Symbol;Acc:MGI:107286]
ENSMUSG00000005148	1	6	1	17	4	11	6	5	8	0	0	0	8	6	14	12	6	4	8	1	4	5	5	4	Klf5	Kruppel-like factor 5 [Source:MGI Symbol;Acc:MGI:1338056]
ENSMUSG00000005150	792	618	502	713	667	673	655	989	524	704	652	523	708	748	746	798	499	606	439	877	542	589	595	450	Wdr83	WD repeat domain containing 83 [Source:MGI Symbol;Acc:MGI:1915086]
ENSMUSG00000005161	5337	5251	5108	4654	5592	4779	4366	6692	4437	4617	4809	4289	5322	6143	7316	8234	4741	6705	5002	6994	5684	5231	4865	4540	Prdx2	peroxiredoxin 2 [Source:MGI Symbol;Acc:MGI:109486]
ENSMUSG00000005198	2873	2809	1875	3075	1916	2881	3365	3069	1844	2646	2200	1928	2144	2511	1971	1992	2732	2362	2306	2872	2043	2203	2172	2322	Polr2a	polymerase (RNA) II (DNA directed) polypeptide A [Source:MGI Symbol;Acc:MGI:98086]
ENSMUSG00000005202	0	0	0	0	0	0	0	0	0	0	0	0	0	0	0	0	0	0	0	0	0	0	0	0	Shbg	sex hormone binding globulin [Source:MGI Symbol;Acc:MGI:98295]
ENSMUSG00000005204	1880	1629	1371	1411	1569	1608	1489	2145	1546	1736	1916	1389	1702	1890	1991	2192	1645	1742	1395	2257	2146	1972	1621	1753	Senp3	SUMO/sentrin specific peptidase 3 [Source:MGI Symbol;Acc:MGI:2158736]
ENSMUSG00000005220	1	17	5	10	18	4	7	15	5	8	1	2	5	4	32	18	7	5	3	1	2	7	0	1	Corin	corin, serine peptidase [Source:MGI Symbol;Acc:MGI:1349451]
ENSMUSG00000005225	1088	1199	895	934	949	1058	1447	1443	853	1158	961	810	1182	1388	1488	1923	1243	1196	1336	2400	1566	1942	1689	1439	Plekha8	pleckstrin homology domain containing, family A (phosphoinositide binding specific) member 8 [Source:MGI Symbol;Acc:MGI:2681164]
ENSMUSG00000005232	26	1	5	8	1	8	1	2	13	6	3	8	11	1	0	0	9	2	18	2	4	0	0	6	G6pc2	glucose-6-phosphatase, catalytic, 2 [Source:MGI Symbol;Acc:MGI:1277193]
ENSMUSG00000005233	142	246	142	144	147	228	251	180	77	108	113	93	174	228	555	630	275	217	180	347	207	247	375	353	Spc25	SPC25, NDC80 kinetochore complex component, homolog (S. cerevisiae) [Source:MGI Symbol;Acc:MGI:1913692]
ENSMUSG00000005237	23	33	39	9	24	18	5	38	6	7	7	1	11	10	19	29	4	21	17	19	25	13	8	6	Dnah2	dynein, axonemal, heavy chain 2 [Source:MGI Symbol;Acc:MGI:107731]
ENSMUSG00000005251	589	611	443	420	480	343	301	893	456	363	369	389	321	651	590	667	407	455	430	917	476	616	851	533	Ripk4	receptor-interacting serine-threonine kinase 4 [Source:MGI Symbol;Acc:MGI:1919638]
ENSMUSG00000005262	1701	1618	1306	1677	1691	1753	1686	2120	1375	1658	1469	1418	1707	1993	1848	2022	1707	1777	1642	2153	1872	1774	1427	1564	Ufd1	ubiquitin recognition factor in ER-associated degradation 1 [Source:MGI Symbol;Acc:MGI:109353]
ENSMUSG00000005267	11	6	2	9	0	16	17	5	7	4	13	6	18	8	16	38	7	9	7	5	10	2	6	10	Zfp287	zinc finger protein 287 [Source:MGI Symbol;Acc:MGI:2176561]
ENSMUSG00000005268	2135	1085	1705	1535	3382	2229	5864	3625	819	3067	3685	4604	1314	1898	2200	5100	1196	1569	3155	1756	1777	1161	1845	2376	Prlr	prolactin receptor [Source:MGI Symbol;Acc:MGI:97763]
ENSMUSG00000005299	4508	3264	2110	3992	2634	4326	3979	5201	2989	3497	3451	2862	4008	4528	3546	3682	3874	3389	3292	4755	4107	3761	2888	3783	Letm1	leucine zipper-EF-hand containing transmembrane protein 1 [Source:MGI Symbol;Acc:MGI:1932557]
ENSMUSG00000005312	10793	7325	4790	9557	5694	9515	11801	11027	6871	9064	7611	6381	8998	9947	7044	7453	7681	7361	7849	10778	8702	7421	7347	7110	Ubqln1	ubiquilin 1 [Source:MGI Symbol;Acc:MGI:1860276]
ENSMUSG00000005320	3566	2328	1695	2607	1904	2343	2698	2384	2114	2390	2122	1992	2720	3104	2536	2017	2902	2320	1800	3690	2360	1617	1960	2400	Fgfr4	fibroblast growth factor receptor 4 [Source:MGI Symbol;Acc:MGI:95525]
ENSMUSG00000005338	251	284	136	153	144	233	317	297	175	205	179	206	305	161	204	237	140	191	261	263	284	188	171	173	Cadm3	cell adhesion molecule 3 [Source:MGI Symbol;Acc:MGI:2137858]
ENSMUSG00000005339	0	0	0	0	0	0	0	4	0	0	0	0	0	0	1	0	0	0	0	1	0	0	0	0	Fcer1a	Fc receptor, IgE, high affinity I, alpha polypeptide [Source:MGI Symbol;Acc:MGI:95494]
ENSMUSG00000005354	8506	7094	6682	7925	8615	7733	7465	9983	6368	7442	6721	5664	7892	10666	10897	10229	7329	9695	8428	10648	8360	8643	6678	5935	Txn2	thioredoxin 2 [Source:MGI Symbol;Acc:MGI:1929468]
ENSMUSG00000005355	0	0	1	0	0	0	0	0	0	0	0	0	0	0	0	0	1	0	0	0	0	0	0	0	Casp14	caspase 14 [Source:MGI Symbol;Acc:MGI:1335092]
ENSMUSG00000005357	0	2	0	0	1	0	0	1	1	1	1	0	0	0	0	0	0	0	0	0	0	1	0	0	Slc1a6	solute carrier family 1 (high affinity aspartate/glutamate transporter), member 6 [Source:MGI Symbol;Acc:MGI:1096331]
ENSMUSG00000005360	14	4	3	14	9	3	2	3	2	5	9	3	4	5	21	12	9	7	17	12	5	5	1	0	Slc1a3	solute carrier family 1 (glial high affinity glutamate transporter), member 3 [Source:MGI Symbol;Acc:MGI:99917]
ENSMUSG00000005362	1232	1201	1309	998	979	1079	1164	1570	934	960	1039	739	1131	1201	1048	1478	997	1258	997	1233	1019	994	1057	962	Crbn	cereblon [Source:MGI Symbol;Acc:MGI:1913277]
ENSMUSG00000005364	0	0	1	7	0	0	0	0	0	0	0	0	1	4	10	0	0	1	0	0	0	0	0	0	Il5ra	interleukin 5 receptor, alpha [Source:MGI Symbol;Acc:MGI:96558]
ENSMUSG00000005370	897	679	343	632	400	914	760	607	498	582	441	551	727	640	515	625	701	763	673	763	621	418	527	559	Msh6	mutS homolog 6 [Source:MGI Symbol;Acc:MGI:1343961]
ENSMUSG00000005371	1750	1427	1265	1599	1354	1836	1942	1563	1039	1408	1108	1064	1369	1731	1434	1665	1369	1531	1724	1465	1541	1254	975	1221	Fbxo11	F-box protein 11 [Source:MGI Symbol;Acc:MGI:2147134]
ENSMUSG00000005373	24294	16199	19676	18292	16464	23041	16617	28136	22375	17228	19265	18079	11511	25534	16692	7313	25490	18655	16812	25298	15903	19572	16578	21149	Mlxipl	MLX interacting protein-like [Source:MGI Symbol;Acc:MGI:1927999]
ENSMUSG00000005374	851	858	635	692	686	630	951	997	518	824	668	587	810	995	929	1020	741	772	800	1195	818	1183	732	729	Tbl2	transducin (beta)-like 2 [Source:MGI Symbol;Acc:MGI:1351652]
ENSMUSG00000005378	1207	847	741	850	876	913	919	1334	801	1036	1042	872	1001	1133	1239	1448	894	962	677	1307	1071	926	851	796	Bud23	BUD23, rRNA methyltransferase and ribosome maturation factor [Source:MGI Symbol;Acc:MGI:1913388]
ENSMUSG00000005397	828	1412	332	583	537	1024	770	771	307	506	347	509	686	244	2085	2679	400	647	607	481	653	329	399	335	Nid1	nidogen 1 [Source:MGI Symbol;Acc:MGI:97342]
ENSMUSG00000005410	141	130	29	60	84	79	59	72	52	86	131	49	138	65	312	268	49	97	60	75	88	34	28	59	Mcm5	minichromosome maintenance complex component 5 [Source:MGI Symbol;Acc:MGI:103197]
ENSMUSG00000005413	2599	1160	810	1322	1035	1809	697	1112	779	976	645	491	2236	889	3014	6961	1064	1223	1920	557	1104	674	521	861	Hmox1	heme oxygenase 1 [Source:MGI Symbol;Acc:MGI:96163]
ENSMUSG00000005417	6162	5376	5682	4959	5896	5377	5522	7089	4977	5004	5007	4165	4295	5755	5436	5075	4676	5026	4429	6091	4711	6125	4127	4805	Mprip	myosin phosphatase Rho interacting protein [Source:MGI Symbol;Acc:MGI:1349438]
ENSMUSG00000005442	2667	2198	1306	1865	1399	1962	2050	2899	1824	1907	2184	1465	1810	1682	1609	1446	1941	1480	1363	2559	2036	1907	1601	2054	Cic	capicua transcriptional repressor [Source:MGI Symbol;Acc:MGI:1918972]
ENSMUSG00000005447	191	146	139	138	160	212	124	208	152	161	118	149	126	201	233	369	188	186	88	184	170	141	169	134	Pafah1b3	platelet-activating factor acetylhydrolase, isoform 1b, subunit 3 [Source:MGI Symbol;Acc:MGI:108414]
ENSMUSG00000005465	34	93	44	45	53	27	42	72	18	36	42	17	45	36	118	88	36	71	93	51	59	53	38	12	Il27ra	interleukin 27 receptor, alpha [Source:MGI Symbol;Acc:MGI:1355318]
ENSMUSG00000005469	5415	3855	2402	3890	2921	4317	4794	4844	3128	4129	3704	3426	3932	4097	2997	3046	3010	3545	2825	4507	3742	3158	2866	3207	Prkaca	protein kinase, cAMP dependent, catalytic, alpha [Source:MGI Symbol;Acc:MGI:97592]
ENSMUSG00000005470	30	19	10	20	16	31	19	11	3	10	18	12	27	16	55	61	27	16	16	14	27	3	9	37	Asf1b	anti-silencing function 1B histone chaperone [Source:MGI Symbol;Acc:MGI:1914179]
ENSMUSG00000005474	0	0	0	0	0	0	0	0	0	0	0	0	0	0	0	0	0	0	0	0	0	0	0	0	Myl10	myosin, light chain 10, regulatory [Source:MGI Symbol;Acc:MGI:1891705]
ENSMUSG00000005481	740	511	453	465	578	559	388	878	488	669	567	509	578	670	905	949	401	472	456	634	623	550	408	508	Ddx39	DEAD (Asp-Glu-Ala-Asp) box polypeptide 39 [Source:MGI Symbol;Acc:MGI:1915528]
ENSMUSG00000005483	1223	976	565	810	668	846	1590	1419	818	1166	615	774	1565	1631	1237	1229	1017	978	1349	1803	1594	1371	1248	1221	Dnajb1	DnaJ heat shock protein family (Hsp40) member B1 [Source:MGI Symbol;Acc:MGI:1931874]
ENSMUSG00000005493	0	4	0	0	2	1	8	0	0	2	4	6	0	1	5	9	8	1	4	0	0	6	0	0	Msh4	mutS homolog 4 [Source:MGI Symbol;Acc:MGI:1860077]
ENSMUSG00000005501	1446	1313	1620	1434	1489	1365	1451	1497	1026	1255	967	858	1162	1416	1240	1544	1120	1125	1309	1654	932	1358	1267	1222	Usp40	ubiquitin specific peptidase 40 [Source:MGI Symbol;Acc:MGI:2443184]
ENSMUSG00000005503	0	0	0	0	0	0	0	0	0	0	0	0	0	0	0	0	0	0	0	0	0	0	0	0	Evx1	even-skipped homeobox 1 [Source:MGI Symbol;Acc:MGI:95461]
ENSMUSG00000005505	269	215	208	233	172	221	236	287	163	241	239	192	182	253	154	159	218	145	124	289	214	179	196	201	Kbtbd4	kelch repeat and BTB (POZ) domain containing 4 [Source:MGI Symbol;Acc:MGI:1914386]
ENSMUSG00000005506	6385	5234	4054	5443	3856	5604	5506	6102	4398	5071	4207	4023	5296	6132	5065	4978	5123	5074	5457	6964	5377	5547	5896	5616	Celf1	CUGBP, Elav-like family member 1 [Source:MGI Symbol;Acc:MGI:1342295]
ENSMUSG00000005510	4505	3790	3415	3354	3634	3744	3912	6518	3971	4444	4046	3742	4279	5455	5445	4862	3726	4901	3533	6881	5867	5268	4074	4053	Ndufs3	NADH:ubiquinone oxidoreductase core subunit S3 [Source:MGI Symbol;Acc:MGI:1915599]
ENSMUSG00000005514	8961	16281	17402	5905	25013	5109	6774	26463	12730	7738	11945	11293	11034	15812	22917	25858	23645	23720	18517	38381	14868	32938	28979	15843	Por	P450 (cytochrome) oxidoreductase [Source:MGI Symbol;Acc:MGI:97744]
ENSMUSG00000005533	55	30	33	29	35	41	26	48	23	24	9	21	30	7	32	76	12	57	29	20	43	18	24	5	Igf1r	insulin-like growth factor I receptor [Source:MGI Symbol;Acc:MGI:96433]
ENSMUSG00000005534	7814	6325	5546	6894	4525	6965	8908	7601	6087	5223	5466	5409	6560	7434	5554	5045	6355	7724	8111	10112	6194	8701	8177	7078	Insr	insulin receptor [Source:MGI Symbol;Acc:MGI:96575]
ENSMUSG00000005540	1	19	6	4	0	9	10	19	9	8	2	6	6	12	30	12	0	17	12	43	24	2	9	2	Fcer2a	Fc receptor, IgE, low affinity II, alpha polypeptide [Source:MGI Symbol;Acc:MGI:95497]
ENSMUSG00000005547	8102	22456	12261	10582	14535	5274	12099	13138	20015	6337	10591	5993	16386	24289	38600	39102	20903	33828	27378	44599	12036	22450	21500	14039	Cyp2a5	cytochrome P450, family 2, subfamily a, polypeptide 5 [Source:MGI Symbol;Acc:MGI:88597]
ENSMUSG00000005553	155	76	70	152	52	148	51	206	74	181	146	55	72	149	122	152	74	57	96	24	120	21	44	36	Atp4a	ATPase, H+/K+ exchanging, gastric, alpha polypeptide [Source:MGI Symbol;Acc:MGI:88113]
ENSMUSG00000005566	4086	2757	2333	3068	2697	3039	3319	2703	2170	2975	2332	2250	3009	3278	2999	2994	2787	2720	2094	3852	3378	3080	2603	3129	Trim28	tripartite motif-containing 28 [Source:MGI Symbol;Acc:MGI:109274]
ENSMUSG00000005575	2747	1981	1296	2295	1853	2450	2257	2590	1770	2217	1929	1982	2045	2614	3096	3120	2341	2338	2048	3047	2879	2161	1850	2235	Ube2m	ubiquitin-conjugating enzyme E2M [Source:MGI Symbol;Acc:MGI:108278]
ENSMUSG00000005580	1464	1107	813	1111	474	956	1191	1572	1318	1173	819	873	842	974	436	331	1001	1353	1101	1250	955	1362	1333	1174	Adcy9	adenylate cyclase 9 [Source:MGI Symbol;Acc:MGI:108450]
ENSMUSG00000005583	167	204	92	138	72	170	145	160	59	80	82	71	102	66	227	324	46	169	121	140	170	92	86	80	Mef2c	myocyte enhancer factor 2C [Source:MGI Symbol;Acc:MGI:99458]
ENSMUSG00000005609	1918	1640	920	1714	827	1773	1835	1457	966	1388	1001	912	1601	1672	1315	1370	1446	1398	1362	1593	1128	1207	1082	997	Ctr9	CTR9 homolog, Paf1/RNA polymerase II complex component [Source:MGI Symbol;Acc:MGI:109345]
ENSMUSG00000005610	30136	25577	19895	27746	19861	28432	28972	26984	17929	25524	19732	17494	29151	30162	24695	31999	27363	27525	26638	31879	28816	24931	22506	25563	Eif4g2	eukaryotic translation initiation factor 4, gamma 2 [Source:MGI Symbol;Acc:MGI:109207]
ENSMUSG00000005611	85	95	53	50	55	82	138	100	40	56	50	68	83	58	131	167	36	52	39	98	74	62	33	26	Mrvi1	MRV integration site 1 [Source:MGI Symbol;Acc:MGI:1338023]
ENSMUSG00000005615	5165	4440	3133	3573	2979	3956	4906	5501	3024	3610	3187	2611	4217	4238	3410	3748	3842	3341	4187	6057	3334	4048	4089	3450	Pcyt1a	phosphate cytidylyltransferase 1, choline, alpha isoform [Source:MGI Symbol;Acc:MGI:88557]
ENSMUSG00000005621	2101	1437	1331	1580	1274	1471	2267	1765	1229	1912	1325	1241	1337	1602	1294	1533	1691	1536	1540	2074	1663	1900	1585	1459	Zfp592	zinc finger protein 592 [Source:MGI Symbol;Acc:MGI:2443541]
ENSMUSG00000005625	5557	3711	2740	3919	3803	4471	4729	4783	3273	3979	3803	3519	4644	5323	4995	4159	4142	4530	3584	5334	4647	3814	3270	4158	Psmd4	proteasome (prosome, macropain) 26S subunit, non-ATPase, 4 [Source:MGI Symbol;Acc:MGI:1201670]
ENSMUSG00000005628	9	4	19	5	6	0	7	2	8	4	0	7	7	16	24	16	3	5	22	7	15	11	2	1	Tmod4	tropomodulin 4 [Source:MGI Symbol;Acc:MGI:1355285]
ENSMUSG00000005640	0	0	4	0	5	0	0	0	0	0	0	0	0	0	1	0	0	5	0	0	0	0	0	0	Insrr	insulin receptor-related receptor [Source:MGI Symbol;Acc:MGI:1346037]
ENSMUSG00000005649	0	0	0	0	0	0	0	0	0	0	0	0	0	0	0	0	0	0	0	0	0	0	0	0	Cabp5	calcium binding protein 5 [Source:MGI Symbol;Acc:MGI:1352746]
ENSMUSG00000005656	1124	903	783	1077	929	981	1015	1020	677	794	555	670	1068	977	1191	1524	818	1074	984	997	889	672	661	654	Snx6	sorting nexin 6 [Source:MGI Symbol;Acc:MGI:1919433]
ENSMUSG00000005667	418	334	144	273	216	366	78	92	120	171	127	224	280	368	487	783	270	239	94	85	138	56	44	133	Mthfd2	methylenetetrahydrofolate dehydrogenase (NAD+ dependent), methenyltetrahydrofolate cyclohydrolase [Source:MGI Symbol;Acc:MGI:1338850]
ENSMUSG00000005672	135	189	86	239	61	87	186	188	37	103	116	126	234	87	281	173	91	223	312	308	286	199	149	79	Kit	KIT proto-oncogene receptor tyrosine kinase [Source:MGI Symbol;Acc:MGI:96677]
ENSMUSG00000005674	308	262	343	184	236	159	242	382	234	243	284	180	307	279	210	172	165	179	123	353	254	591	262	199	Tomm40l	translocase of outer mitochondrial membrane 40-like [Source:MGI Symbol;Acc:MGI:3589112]
ENSMUSG00000005677	481	228	386	239	469	200	908	684	431	578	552	597	313	378	427	236	342	503	482	1499	608	957	731	945	Nr1i3	nuclear receptor subfamily 1, group I, member 3 [Source:MGI Symbol;Acc:MGI:1346307]
ENSMUSG00000005681	260701	212944	194514	226322	300993	281659	343030	327207	215619	250203	242808	260044	217917	311298	305276	288521	231311	357916	279169	390768	347097	311783	268294	272564	Apoa2	apolipoprotein A-II [Source:MGI Symbol;Acc:MGI:88050]
ENSMUSG00000005682	1835	1778	1565	1820	1580	1722	1746	2040	1444	1689	1270	1254	1223	1751	1846	1578	1473	1691	1564	1605	1156	1536	1001	1109	Pan2	PAN2 poly(A) specific ribonuclease subunit [Source:MGI Symbol;Acc:MGI:1918984]
ENSMUSG00000005683	9940	7269	4565	5888	5895	10003	10289	11813	6058	7617	6024	6790	7812	7088	7521	7724	7402	8054	5253	8271	7397	4932	5900	6896	Cs	citrate synthase [Source:MGI Symbol;Acc:MGI:88529]
ENSMUSG00000005686	81	42	38	42	29	28	30	51	32	38	45	19	74	17	113	59	39	33	96	31	47	45	36	30	Ampd3	adenosine monophosphate deaminase 3 [Source:MGI Symbol;Acc:MGI:1096344]
ENSMUSG00000005687	1606	1429	1420	1336	1740	1447	1360	2019	1186	1316	1221	1068	1362	1776	1641	2298	1214	1622	1193	1807	1417	1533	1191	1284	Bcas2	breast carcinoma amplified sequence 2 [Source:MGI Symbol;Acc:MGI:1915433]
ENSMUSG00000005696	7	5	0	1	1	0	5	7	2	0	0	0	1	0	0	41	1	0	10	1	9	0	0	4	Sh2d1a	SH2 domain containing 1A [Source:MGI Symbol;Acc:MGI:1328352]
ENSMUSG00000005698	1847	1488	1200	1732	1411	1928	2336	2061	1103	1840	1364	1362	1519	1770	1649	1810	1499	1704	1564	1899	1470	1390	1164	1381	Ctcf	CCCTC-binding factor [Source:MGI Symbol;Acc:MGI:109447]
ENSMUSG00000005699	164	129	139	148	109	113	243	274	130	176	173	119	132	105	221	233	116	107	142	221	156	135	102	100	Pard6a	par-6 family cell polarity regulator alpha [Source:MGI Symbol;Acc:MGI:1927223]
ENSMUSG00000005705	0	1	4	3	6	0	1	2	0	7	5	0	1	1	8	2	1	1	11	1	1	0	0	0	Agrp	agouti related neuropeptide [Source:MGI Symbol;Acc:MGI:892013]
ENSMUSG00000005716	0	0	0	0	0	0	0	0	0	0	0	0	0	0	0	0	0	0	0	0	0	0	0	0	Pvalb	parvalbumin [Source:MGI Symbol;Acc:MGI:97821]
ENSMUSG00000005718	112	75	122	127	112	117	190	181	86	183	89	96	99	70	167	207	67	141	88	163	107	94	100	78	Tfap4	transcription factor AP4 [Source:MGI Symbol;Acc:MGI:103239]
ENSMUSG00000005732	1381	1093	817	1110	1211	1311	1303	1677	960	1289	1177	993	1222	1646	1975	2242	909	1353	1229	1399	1456	1271	935	980	Ranbp1	RAN binding protein 1 [Source:MGI Symbol;Acc:MGI:96269]
ENSMUSG00000005763	10	4	6	10	9	3	0	18	1	7	2	0	17	11	35	38	6	13	18	2	18	1	8	5	Cd247	CD247 antigen [Source:MGI Symbol;Acc:MGI:88334]
ENSMUSG00000005774	502	339	426	560	389	595	501	430	213	174	231	216	426	421	369	434	412	368	302	286	152	258	224	262	Rfx5	regulatory factor X, 5 (influences HLA class II expression) [Source:MGI Symbol;Acc:MGI:1858421]
ENSMUSG00000005779	6876	5146	4501	4842	4833	4432	4340	7660	5041	5438	5257	5254	5821	7322	7314	6695	4718	5715	2945	8168	6541	5940	4939	5221	Psmb4	proteasome (prosome, macropain) subunit, beta type 4 [Source:MGI Symbol;Acc:MGI:1098257]
ENSMUSG00000005800	1	20	15	9	20	16	1	25	9	6	12	3	10	1	31	38	0	24	54	12	16	3	12	12	Mmp8	matrix metallopeptidase 8 [Source:MGI Symbol;Acc:MGI:1202395]
ENSMUSG00000005802	861	867	719	799	689	749	780	816	675	686	644	535	817	857	914	1194	775	982	507	874	759	732	637	850	Slc30a4	solute carrier family 30 (zinc transporter), member 4 [Source:MGI Symbol;Acc:MGI:1345282]
ENSMUSG00000005803	7702	5758	5168	6832	5759	7569	8423	8420	5349	5875	5448	5576	6229	8196	7194	7417	7814	8868	7439	9370	7929	6273	6873	5651	Sqor	sulfide quinone oxidoreductase [Source:MGI Symbol;Acc:MGI:1929899]
ENSMUSG00000005804	831	791	740	769	554	780	855	848	571	612	629	536	704	926	976	1034	626	836	544	864	640	687	606	477	Bloc1s6	biogenesis of lysosomal organelles complex-1, subunit 6, pallidin [Source:MGI Symbol;Acc:MGI:1927580]
ENSMUSG00000005813	1468	1354	1185	1624	1282	1529	1641	1810	1126	1499	1366	1154	1341	1753	1451	1902	1388	1364	1918	2297	1520	1597	1482	1562	Metap1	methionyl aminopeptidase 1 [Source:MGI Symbol;Acc:MGI:1922874]
ENSMUSG00000005823	1612	1069	760	1165	891	1087	1095	1301	1220	1243	1048	1033	933	1383	1364	842	1236	1312	1242	1948	1277	1470	1000	1483	Gpr108	G protein-coupled receptor 108 [Source:MGI Symbol;Acc:MGI:1925558]
ENSMUSG00000005824	6	8	5	8	11	7	7	3	2	5	5	0	12	3	1	12	1	0	0	9	0	6	0	7	Tnfsf14	tumor necrosis factor (ligand) superfamily, member 14 [Source:MGI Symbol;Acc:MGI:1355317]
ENSMUSG00000005836	613	595	392	405	480	529	553	521	252	419	237	316	570	530	676	939	462	413	300	410	323	412	340	395	Gata6	GATA binding protein 6 [Source:MGI Symbol;Acc:MGI:107516]
ENSMUSG00000005846	2196	2045	1919	1930	2682	2105	2311	2649	1591	1926	1826	1617	1967	2324	2711	3159	2014	2627	2422	2618	2642	2237	1990	2113	Rsl1d1	ribosomal L1 domain containing 1 [Source:MGI Symbol;Acc:MGI:1913659]
ENSMUSG00000005864	0	0	1	0	0	0	0	0	0	0	0	0	0	0	6	1	0	0	0	0	0	0	0	0	Cnga2	cyclic nucleotide gated channel alpha 2 [Source:MGI Symbol;Acc:MGI:108040]
ENSMUSG00000005871	2189	2130	1469	2350	1489	2274	2230	2180	1408	1822	1614	1143	1832	2056	1542	1823	2132	1967	2271	2588	1895	1857	1809	2098	Apc	APC, WNT signaling pathway regulator [Source:MGI Symbol;Acc:MGI:88039]
ENSMUSG00000005873	1040	1176	728	916	864	1027	789	1214	581	734	562	715	1042	766	1553	2025	776	948	668	765	932	778	854	723	Reep5	receptor accessory protein 5 [Source:MGI Symbol;Acc:MGI:1270152]
ENSMUSG00000005881	4081	3175	2224	2753	2829	3123	2912	4321	2575	2839	2536	2695	3245	3452	3645	3751	2990	3256	2472	4204	3197	3241	2843	2953	Ergic3	ERGIC and golgi 3 [Source:MGI Symbol;Acc:MGI:1913616]
ENSMUSG00000005882	1422	1209	1018	1211	1230	1198	1294	1840	1147	1578	1465	1139	1380	1539	1567	1434	1102	1552	1343	2238	1589	1847	1273	1322	Uqcc1	ubiquinol-cytochrome c reductase complex assembly factor 1 [Source:MGI Symbol;Acc:MGI:1929472]
ENSMUSG00000005883	1	20	32	20	7	11	0	0	0	0	0	0	13	19	2	0	6	6	1	1	0	0	0	0	Spo11	SPO11 meiotic protein covalently bound to DSB [Source:MGI Symbol;Acc:MGI:1349669]
ENSMUSG00000005886	3745	3205	2547	3661	2039	3476	3895	4320	2626	2568	2580	1894	2709	3048	2105	2309	2647	2810	3500	3596	2379	2652	2879	2781	Ncoa2	nuclear receptor coactivator 2 [Source:MGI Symbol;Acc:MGI:1276533]
ENSMUSG00000005891	0	0	0	0	0	0	0	0	0	0	0	0	0	0	0	0	0	0	0	0	0	0	0	0	Prl4a1	prolactin family 4, subfamily a, member 1 [Source:MGI Symbol;Acc:MGI:1206587]
ENSMUSG00000005892	0	0	0	0	0	1	1	0	0	0	0	0	0	0	1	0	0	0	0	0	0	0	0	0	Trh	thyrotropin releasing hormone [Source:MGI Symbol;Acc:MGI:98823]
ENSMUSG00000005893	674	629	427	671	214	681	753	634	513	531	394	344	680	462	388	521	599	478	547	848	617	646	634	746	Nr2c2	nuclear receptor subfamily 2, group C, member 2 [Source:MGI Symbol;Acc:MGI:1352466]
ENSMUSG00000005897	883	812	648	800	626	763	1084	868	509	845	583	681	811	974	864	987	685	796	1032	1236	700	699	899	825	Nr2c1	nuclear receptor subfamily 2, group C, member 1 [Source:MGI Symbol;Acc:MGI:1352465]
ENSMUSG00000005899	916	629	647	751	708	848	741	939	523	657	624	477	683	850	659	557	561	640	550	854	611	616	508	430	Smpd4	sphingomyelin phosphodiesterase 4 [Source:MGI Symbol;Acc:MGI:1924876]
ENSMUSG00000005907	1183	951	743	1123	750	1147	1291	991	645	819	715	646	1079	1286	642	645	964	888	973	1411	727	971	821	795	Pex1	peroxisomal biogenesis factor 1 [Source:MGI Symbol;Acc:MGI:1918632]
ENSMUSG00000005917	0	0	0	4	0	0	0	0	0	0	0	0	0	1	0	0	0	0	0	0	0	0	0	1	Otx1	orthodenticle homeobox 1 [Source:MGI Symbol;Acc:MGI:97450]
ENSMUSG00000005936	1748	1611	1241	1440	1295	1616	1617	1915	1205	1541	1495	1210	1699	1795	1818	2062	1292	1517	1215	1835	1525	1673	1341	1251	Kctd20	potassium channel tetramerisation domain containing 20 [Source:MGI Symbol;Acc:MGI:1914239]
ENSMUSG00000005947	34	25	13	30	31	21	2	51	11	33	28	17	19	18	61	46	21	23	16	24	20	23	3	9	Itgae	integrin alpha E, epithelial-associated [Source:MGI Symbol;Acc:MGI:1298377]
ENSMUSG00000005949	1535	1119	813	984	1053	1264	1138	1160	708	745	750	792	883	1167	1116	1105	929	1272	844	1081	806	890	787	936	Ctns	cystinosis, nephropathic [Source:MGI Symbol;Acc:MGI:1932872]
ENSMUSG00000005950	4	0	10	4	1	7	1	5	1	0	1	0	0	1	0	1	0	4	6	7	0	3	1	0	P2rx5	purinergic receptor P2X, ligand-gated ion channel, 5 [Source:MGI Symbol;Acc:MGI:2137026]
ENSMUSG00000005951	3268	1989	2102	2511	2450	2737	2656	4389	2469	3197	2608	2307	2433	3019	2079	1998	2495	2697	2423	3566	2599	2149	2092	2323	Shpk	sedoheptulokinase [Source:MGI Symbol;Acc:MGI:1921887]
ENSMUSG00000005952	0	1	2	2	0	0	12	13	3	21	1	0	0	1	1	0	10	10	2	0	11	14	1	1	Trpv1	transient receptor potential cation channel, subfamily V, member 1 [Source:MGI Symbol;Acc:MGI:1341787]
ENSMUSG00000005958	6	7	10	18	1	11	8	6	11	10	3	3	15	8	11	26	6	1	8	11	6	3	17	5	Ephb3	Eph receptor B3 [Source:MGI Symbol;Acc:MGI:104770]
ENSMUSG00000005968	293	438	260	204	408	299	202	683	741	638	583	842	236	268	734	520	286	489	460	845	659	210	425	603	Tuft1	tuftelin 1 [Source:MGI Symbol;Acc:MGI:109572]
ENSMUSG00000005973	346	367	180	271	314	368	320	401	154	239	217	228	418	195	628	760	282	474	282	406	402	271	196	201	Rcn1	reticulocalbin 1 [Source:MGI Symbol;Acc:MGI:104559]
ENSMUSG00000005980	33	16	29	45	44	34	25	35	18	28	7	12	24	57	46	31	15	29	36	34	28	35	17	26	Dnase1	deoxyribonuclease I [Source:MGI Symbol;Acc:MGI:103157]
ENSMUSG00000005981	10609	8717	6737	8951	7660	9858	11363	10695	6328	7462	7168	6468	8758	10526	8438	8816	8714	10217	8534	11238	8241	8208	8127	7744	Trap1	TNF receptor-associated protein 1 [Source:MGI Symbol;Acc:MGI:1915265]
ENSMUSG00000005982	2895	2433	2019	2768	2023	2283	3395	2996	2154	2348	2245	1704	2461	3272	2138	1858	2709	2951	3284	4786	2494	3600	3154	2765	Naa60	N(alpha)-acetyltransferase 60, NatF catalytic subunit [Source:MGI Symbol;Acc:MGI:1922013]
ENSMUSG00000005983	16	13	20	21	35	13	16	30	27	36	24	25	18	21	30	60	9	67	39	24	30	36	25	11	1700037C18Rik	RIKEN cDNA 1700037C18 gene [Source:MGI Symbol;Acc:MGI:1920511]
ENSMUSG00000005986	21	5	19	15	5	16	9	18	11	8	2	4	6	9	32	24	29	20	21	8	15	0	3	1	Ankrd13d	ankyrin repeat domain 13 family, member D [Source:MGI Symbol;Acc:MGI:1915673]
ENSMUSG00000005994	0	0	0	0	0	0	0	0	0	0	0	0	0	0	0	0	0	0	0	0	0	0	0	0	Tyrp1	tyrosinase-related protein 1 [Source:MGI Symbol;Acc:MGI:98881]
ENSMUSG00000006005	4211	3640	2528	4390	2926	4738	5195	3652	2062	3058	2604	2430	3720	3781	4083	4734	3600	4228	4078	3552	3021	2765	2684	3239	Tpr	translocated promoter region, nuclear basket protein [Source:MGI Symbol;Acc:MGI:1922066]
ENSMUSG00000006007	0	0	0	0	0	0	0	0	0	0	0	0	0	0	0	0	0	0	0	0	0	0	0	0	Pdc	phosducin [Source:MGI Symbol;Acc:MGI:98090]
ENSMUSG00000006010	1875	1890	1423	2041	1570	2205	2118	2045	1164	1481	1434	1370	1715	2205	2119	2660	1778	2319	2436	2094	1384	1565	1403	1279	Odr4	odr4 GPCR localization factor homolog [Source:MGI Symbol;Acc:MGI:2385108]
ENSMUSG00000006014	2009	1870	948	2488	894	2403	2745	2659	1715	1743	1687	1662	1486	1894	1990	1208	2478	2523	3026	3008	2116	1872	1663	1921	Prg4	proteoglycan 4 (megakaryocyte stimulating factor, articular superficial zone protein) [Source:MGI Symbol;Acc:MGI:1891344]
ENSMUSG00000006019	742	523	454	492	376	516	654	804	367	547	494	427	529	566	621	461	395	463	304	632	304	462	363	258	Dhx34	DEAH (Asp-Glu-Ala-His) box polypeptide 34 [Source:MGI Symbol;Acc:MGI:1918973]
ENSMUSG00000006021	795	632	480	533	578	698	630	910	505	684	621	571	776	907	640	791	573	616	415	833	747	591	594	567	Kptn	kaptin [Source:MGI Symbol;Acc:MGI:1890380]
ENSMUSG00000006024	4811	4087	3191	3573	4334	3951	4719	5351	3340	3703	3228	3095	3545	4092	4600	4691	3929	4373	3790	4676	3882	3867	3249	3358	Napa	N-ethylmaleimide sensitive fusion protein attachment protein alpha [Source:MGI Symbol;Acc:MGI:104563]
ENSMUSG00000006050	5303	5187	6077	3681	7681	3566	3752	9694	6384	4347	6582	5094	3336	5980	5833	5051	4403	5219	3759	6556	4992	5248	4401	5816	Sra1	steroid receptor RNA activator 1 [Source:MGI Symbol;Acc:MGI:1344414]
ENSMUSG00000006056	0	0	0	0	0	0	0	0	0	0	0	0	0	0	0	0	0	0	0	0	0	0	0	0	Calcoco2	calcium binding and coiled-coil domain 2 [Source:MGI Symbol;Acc:MGI:1343177]
ENSMUSG00000006057	5980	4441	5616	5010	5975	6000	5179	10837	6236	7629	5729	5576	5849	6953	10098	11155	5476	7630	3826	8269	9471	6687	6038	5104	Atp5g1	ATP synthase, H+ transporting, mitochondrial F0 complex, subunit C1 (subunit 9) [Source:MGI Symbol;Acc:MGI:107653]
ENSMUSG00000006058	1856	1437	1135	1379	1580	1760	1432	2101	1227	1423	1450	1332	1448	1920	1953	1938	1320	1735	1486	2007	1878	1660	1335	1240	Snf8	SNF8, ESCRT-II complex subunit, homolog (S. cerevisiae) [Source:MGI Symbol;Acc:MGI:1343161]
ENSMUSG00000006095	1203	927	688	1109	944	1069	946	1510	972	1159	1128	1020	1106	1221	1605	1314	1069	975	855	1479	1223	1107	784	886	Tbcb	tubulin folding cofactor B [Source:MGI Symbol;Acc:MGI:1913661]
ENSMUSG00000006127	839	713	678	645	637	620	754	833	565	478	580	562	616	712	920	914	612	807	638	715	580	621	486	542	Inpp5k	inositol polyphosphate 5-phosphatase K [Source:MGI Symbol;Acc:MGI:1194899]
ENSMUSG00000006134	1591	1109	865	1131	666	1545	1706	1582	836	1404	967	889	1460	1079	801	1148	1296	861	1190	1584	1268	1317	1317	1162	Crkl	v-crk avian sarcoma virus CT10 oncogene homolog-like [Source:MGI Symbol;Acc:MGI:104686]
ENSMUSG00000006143	0	0	0	0	0	0	0	0	0	0	0	0	0	0	0	0	0	0	0	0	0	0	0	0	Upk3bl	uroplakin 3B-like [Source:MGI Symbol;Acc:MGI:1916915]
ENSMUSG00000006154	152	137	2	212	144	20	98	147	74	43	124	113	85	1	99	63	43	182	119	68	47	120	43	57	Eps8l1	EPS8-like 1 [Source:MGI Symbol;Acc:MGI:1914675]
ENSMUSG00000006169	3320	2753	1945	3044	2149	3933	4651	3879	2313	2768	2160	2295	3483	3555	3441	4894	2867	2226	2933	3445	3641	3643	3185	2480	Clint1	clathrin interactor 1 [Source:MGI Symbol;Acc:MGI:2144243]
ENSMUSG00000006179	0	0	0	1	0	0	0	1	0	0	0	1	1	1	1	5	2	0	0	0	6	0	0	0	Prss16	protease, serine 16 (thymus) [Source:MGI Symbol;Acc:MGI:1859181]
ENSMUSG00000006191	403	332	340	443	360	562	505	552	305	434	360	307	296	443	360	392	393	410	561	573	422	344	276	269	Cdkal1	CDK5 regulatory subunit associated protein 1-like 1 [Source:MGI Symbol;Acc:MGI:1921765]
ENSMUSG00000006200	0	0	0	0	0	0	0	0	0	0	0	0	0	0	0	0	0	0	0	0	0	0	0	0	Rhox6	reproductive homeobox 6 [Source:MGI Symbol;Acc:MGI:1202888]
ENSMUSG00000006204	0	0	0	0	0	0	0	0	0	0	0	0	0	0	0	0	0	0	0	0	0	0	0	0	5430419D17Rik	RIKEN cDNA 5430419D17 gene [Source:MGI Symbol;Acc:MGI:1918645]
ENSMUSG00000006205	74	132	54	78	70	70	142	78	49	32	29	52	72	31	154	129	29	83	58	63	58	61	34	50	Htra1	HtrA serine peptidase 1 [Source:MGI Symbol;Acc:MGI:1929076]
ENSMUSG00000006215	680	459	379	398	490	539	425	657	406	589	444	360	463	566	497	589	480	466	381	683	506	489	444	428	Zbtb17	zinc finger and BTB domain containing 17 [Source:MGI Symbol;Acc:MGI:107410]
ENSMUSG00000006216	0	0	0	0	0	0	0	0	0	0	0	0	0	0	0	0	0	0	0	0	0	0	0	0	Clcnkb	chloride channel, voltage-sensitive Kb [Source:MGI Symbol;Acc:MGI:1930643]
ENSMUSG00000006218	430	526	200	195	209	192	252	304	100	183	93	108	348	256	399	518	184	157	78	216	110	154	117	142	Fam131c	family with sequence similarity 131, member C [Source:MGI Symbol;Acc:MGI:2685539]
ENSMUSG00000006219	125	207	84	132	110	145	76	92	47	75	41	51	131	60	434	389	60	94	84	65	48	54	43	58	Fblim1	filamin binding LIM protein 1 [Source:MGI Symbol;Acc:MGI:1921452]
ENSMUSG00000006221	5	9	0	12	1	2	0	9	5	9	9	1	7	1	11	2	4	1	0	32	1	8	4	0	Hspb7	heat shock protein family, member 7 (cardiovascular) [Source:MGI Symbol;Acc:MGI:1352494]
ENSMUSG00000006235	84	29	5	39	17	36	39	55	33	52	63	17	45	28	37	79	21	32	34	59	57	22	25	48	Epor	erythropoietin receptor [Source:MGI Symbol;Acc:MGI:95408]
ENSMUSG00000006241	192	239	252	157	189	181	143	329	188	237	178	186	164	239	270	216	206	291	171	223	166	232	173	115	Ccdc159	coiled-coil domain containing 159 [Source:MGI Symbol;Acc:MGI:1914369]
ENSMUSG00000006262	4497	4504	3286	5252	3089	5924	3633	3284	2460	2832	2647	2255	4614	5044	2494	3253	4971	4104	3317	4414	4405	3891	3627	3500	Mob1b	MOB kinase activator 1B [Source:MGI Symbol;Acc:MGI:1915723]
ENSMUSG00000006269	0	1	0	0	0	0	0	0	0	0	0	0	3	0	0	0	0	0	0	0	0	0	0	0	Atp6v1b1	ATPase, H+ transporting, lysosomal V1 subunit B1 [Source:MGI Symbol;Acc:MGI:103285]
ENSMUSG00000006270	0	0	0	0	0	0	0	0	0	0	0	0	0	0	0	1	0	0	0	0	0	0	0	0	Vax1	ventral anterior homeobox 1 [Source:MGI Symbol;Acc:MGI:1277163]
ENSMUSG00000006273	3303	2487	1598	2509	1913	2745	2541	2547	1617	1873	1855	1713	2424	2550	3417	3888	1942	2484	2080	2551	2274	2152	1785	1966	Atp6v1b2	ATPase, H+ transporting, lysosomal V1 subunit B2 [Source:MGI Symbol;Acc:MGI:109618]
ENSMUSG00000006276	751	637	535	738	648	804	815	852	533	737	512	544	727	762	553	538	647	727	653	688	581	608	510	602	Eps15l1	epidermal growth factor receptor pathway substrate 15-like 1 [Source:MGI Symbol;Acc:MGI:104582]
ENSMUSG00000006281	1206	995	815	982	625	1006	722	1156	727	857	759	533	1127	951	984	1114	619	845	830	746	640	697	603	626	Tep1	telomerase associated protein 1 [Source:MGI Symbol;Acc:MGI:109573]
ENSMUSG00000006288	399	313	193	227	288	284	263	420	283	333	303	190	356	323	421	404	152	279	161	323	242	239	143	211	Ttc5	tetratricopeptide repeat domain 5 [Source:MGI Symbol;Acc:MGI:2683584]
ENSMUSG00000006289	951	834	637	552	826	733	779	1058	829	730	731	663	808	1002	910	1027	628	1063	625	910	865	772	588	651	Osgep	O-sialoglycoprotein endopeptidase [Source:MGI Symbol;Acc:MGI:1913496]
ENSMUSG00000006299	5263	3609	2557	3490	3180	3762	4611	6033	3782	4023	4187	4232	3811	4717	4681	4325	3528	4438	3437	6373	5150	4904	3911	4343	Aamp	angio-associated migratory protein [Source:MGI Symbol;Acc:MGI:107809]
ENSMUSG00000006301	2567	2137	1550	2067	1739	2002	2172	2383	1563	1656	1891	1665	2196	2223	2904	3008	1725	2207	1698	2899	2477	2333	2076	2220	Tmbim1	transmembrane BAX inhibitor motif containing 1 [Source:MGI Symbol;Acc:MGI:1916910]
ENSMUSG00000006304	6618	5437	4567	5909	5591	6222	6500	6426	4308	4559	4309	4014	5334	6522	6933	7793	5426	6684	6347	6669	5968	5060	4915	4507	Arpc2	actin related protein 2/3 complex, subunit 2 [Source:MGI Symbol;Acc:MGI:1923959]
ENSMUSG00000006307	1436	1509	1501	1401	1247	1417	1457	1836	1103	1995	1326	1161	960	1372	1238	1190	1236	981	872	1567	1307	1339	1152	1252	Kmt2b	lysine (K)-specific methyltransferase 2B [Source:MGI Symbol;Acc:MGI:109565]
ENSMUSG00000006310	43	36	44	36	32	55	37	30	37	62	43	15	45	29	25	37	22	55	18	30	23	16	35	43	Zbtb32	zinc finger and BTB domain containing 32 [Source:MGI Symbol;Acc:MGI:1891838]
ENSMUSG00000006311	0	0	0	0	0	1	0	0	0	1	0	0	0	0	0	0	0	0	0	0	0	0	1	0	Etv2	ets variant 2 [Source:MGI Symbol;Acc:MGI:99253]
ENSMUSG00000006313	1	0	2	2	12	2	0	1	2	0	1	3	6	0	1	0	2	0	0	0	4	3	6	1	Upk1a	uroplakin 1A [Source:MGI Symbol;Acc:MGI:98911]
ENSMUSG00000006315	4087	3103	2979	2656	3186	2978	2401	5910	4009	4001	3968	3108	3901	4387	5376	5691	2815	3199	1890	4718	4899	4321	3368	3428	Tmem147	transmembrane protein 147 [Source:MGI Symbol;Acc:MGI:1915011]
ENSMUSG00000006333	14814	12411	13123	9776	15036	10604	10375	19457	14483	11566	13873	12992	12802	13800	20373	23823	9672	13654	9088	19912	17381	16106	12099	15388	Rps9	ribosomal protein S9 [Source:MGI Symbol;Acc:MGI:1924096]
ENSMUSG00000006335	341	237	226	182	296	290	316	421	276	325	325	338	210	309	413	325	215	296	202	463	473	411	359	360	Tfpt	TCF3 (E2A) fusion partner [Source:MGI Symbol;Acc:MGI:1916964]
ENSMUSG00000006342	138	179	44	91	112	131	95	183	51	50	68	57	86	22	213	326	58	127	69	76	63	89	64	47	Susd2	sushi domain containing 2 [Source:MGI Symbol;Acc:MGI:1918983]
ENSMUSG00000006344	177	144	91	71	123	78	97	262	72	126	91	99	91	36	281	362	55	171	70	78	102	97	103	108	Ggt5	gamma-glutamyltransferase 5 [Source:MGI Symbol;Acc:MGI:1346063]
ENSMUSG00000006345	6	2	2	2	0	0	1	1	1	0	2	0	1	1	13	6	1	11	0	1	1	2	0	0	Ggt1	gamma-glutamyltransferase 1 [Source:MGI Symbol;Acc:MGI:95706]
ENSMUSG00000006356	4019	2321	1417	2454	2322	2863	4190	3449	1786	4102	3128	2871	2825	2780	3698	3851	2203	1860	1401	2449	4158	1964	2173	2567	Crip2	cysteine rich protein 2 [Source:MGI Symbol;Acc:MGI:1915587]
ENSMUSG00000006360	145	169	105	129	117	138	122	235	133	107	99	116	126	78	363	404	87	231	238	183	180	121	63	75	Crip1	cysteine-rich protein 1 (intestinal) [Source:MGI Symbol;Acc:MGI:88501]
ENSMUSG00000006362	96	122	63	64	54	90	145	53	27	73	27	60	81	63	180	83	65	83	97	119	121	109	49	65	Cbfa2t3	CBFA2/RUNX1 translocation partner 3 [Source:MGI Symbol;Acc:MGI:1338013]
ENSMUSG00000006369	51	150	25	89	87	42	38	22	16	37	9	19	73	7	237	208	30	21	34	55	43	25	18	15	Fbln1	fibulin 1 [Source:MGI Symbol;Acc:MGI:95487]
ENSMUSG00000006373	52107	45281	39247	49807	39517	46209	51457	52691	36697	37344	38386	34385	46779	63745	58760	65883	42937	52972	42995	78738	55065	53582	48416	46069	Pgrmc1	progesterone receptor membrane component 1 [Source:MGI Symbol;Acc:MGI:1858305]
ENSMUSG00000006378	5206	3082	3396	3492	3114	4210	4059	7170	3739	5352	4502	4549	4267	5471	4066	3879	3575	4860	2784	4957	5276	3670	4055	3653	Gcat	glycine C-acetyltransferase (2-amino-3-ketobutyrate-coenzyme A ligase) [Source:MGI Symbol;Acc:MGI:1349389]
ENSMUSG00000006386	495	546	217	479	134	251	437	493	197	345	299	247	433	206	479	455	195	398	447	541	642	308	282	188	Tek	TEK receptor tyrosine kinase [Source:MGI Symbol;Acc:MGI:98664]
ENSMUSG00000006389	10	11	1	0	4	4	9	12	8	0	1	1	2	0	0	0	1	2	12	1	0	1	1	1	Mpl	myeloproliferative leukemia virus oncogene [Source:MGI Symbol;Acc:MGI:97076]
ENSMUSG00000006390	2115	1926	1338	1964	1683	2061	1657	1971	1057	1571	1643	1641	1810	2009	2565	2709	1905	1953	1779	1701	1516	1227	1586	1384	Elovl1	elongation of very long chain fatty acids (FEN1/Elo2, SUR4/Elo3, yeast)-like 1 [Source:MGI Symbol;Acc:MGI:1858959]
ENSMUSG00000006392	1669	980	954	1341	1252	1343	1398	1907	1137	1513	1486	1098	1308	1478	1425	1409	962	1220	1054	1589	1403	1413	1032	1092	Med8	mediator complex subunit 8 [Source:MGI Symbol;Acc:MGI:1915269]
ENSMUSG00000006395	3162	2348	1772	1635	2071	2039	2228	3088	2601	2470	2249	2057	2013	3244	2182	1373	1859	2338	1205	4037	3301	2788	2196	2773	Hyi	hydroxypyruvate isomerase (putative) [Source:MGI Symbol;Acc:MGI:1915430]
ENSMUSG00000006398	7	36	18	3	11	29	7	10	5	17	29	6	10	2	856	229	14	7	21	13	38	3	2	6	Cdc20	cell division cycle 20 [Source:MGI Symbol;Acc:MGI:1859866]
ENSMUSG00000006403	25	50	38	17	8	38	27	11	6	24	14	9	21	0	71	27	0	9	16	2	10	16	23	14	Adamts4	a disintegrin-like and metallopeptidase (reprolysin type) with thrombospondin type 1 motif, 4 [Source:MGI Symbol;Acc:MGI:1339949]
ENSMUSG00000006411	19	9	11	7	10	8	1	17	7	8	17	6	15	13	40	23	11	27	11	3	15	4	3	6	Nectin4	nectin cell adhesion molecule 4 [Source:MGI Symbol;Acc:MGI:1918990]
ENSMUSG00000006412	1291	969	708	772	1044	799	898	1922	1452	1315	1251	1316	1249	1340	1767	1173	1078	1338	1269	2349	1653	1771	1598	1545	Pfdn2	prefoldin 2 [Source:MGI Symbol;Acc:MGI:1276111]
ENSMUSG00000006418	3667	2813	2379	3088	2753	3199	3527	3929	2621	3090	2648	2612	2954	3509	3379	3934	3219	3377	2763	4262	3666	3475	3027	3443	Rnf114	ring finger protein 114 [Source:MGI Symbol;Acc:MGI:1933159]
ENSMUSG00000006423	2041	1828	1571	1760	1422	1836	1892	2286	1364	1504	1617	1240	1719	2035	1412	1524	1652	1798	1991	1976	1509	1522	1536	1618	C330007P06Rik	RIKEN cDNA C330007P06 gene [Source:MGI Symbol;Acc:MGI:1924894]
ENSMUSG00000006435	17	15	17	12	4	38	2	23	13	9	0	1	6	15	47	118	17	29	6	7	11	17	2	1	Neurl1a	neuralized E3 ubiquitin protein ligase 1A [Source:MGI Symbol;Acc:MGI:1334263]
ENSMUSG00000006442	750	703	613	699	921	546	957	1757	997	1136	1010	884	766	1216	1674	1542	841	843	1285	2515	1153	1721	1067	747	Srm	spermidine synthase [Source:MGI Symbol;Acc:MGI:102690]
ENSMUSG00000006445	4454	3439	1020	3042	2478	3032	6355	3383	1014	1485	2440	1940	3108	3899	2387	2944	1334	2306	878	4480	2408	2607	2706	1426	Epha2	Eph receptor A2 [Source:MGI Symbol;Acc:MGI:95278]
ENSMUSG00000006456	706	557	264	583	341	478	630	646	520	644	339	456	712	614	624	575	661	441	419	719	580	666	537	448	Rbm14	RNA binding motif protein 14 [Source:MGI Symbol;Acc:MGI:1929092]
ENSMUSG00000006457	6	4	2	4	8	0	0	0	2	1	4	6	0	0	0	0	0	0	7	0	0	0	0	6	Actn3	actinin alpha 3 [Source:MGI Symbol;Acc:MGI:99678]
ENSMUSG00000006462	8	9	35	13	31	11	41	11	10	1	5	8	12	38	23	19	4	29	11	55	9	16	8	14	A530013C23Rik	RIKEN cDNA A530013C23 gene [Source:MGI Symbol;Acc:MGI:3041178]
ENSMUSG00000006463	158	95	134	132	89	110	96	189	128	186	93	54	124	139	189	156	103	120	133	164	95	103	89	79	Zdhhc24	zinc finger, DHHC domain containing 24 [Source:MGI Symbol;Acc:MGI:1917855]
ENSMUSG00000006464	76	44	37	91	71	52	35	34	11	47	56	26	82	32	49	48	31	45	71	34	24	15	35	15	Bbs1	Bardet-Biedl syndrome 1 (human) [Source:MGI Symbol;Acc:MGI:1277215]
ENSMUSG00000006469	0	0	0	0	0	0	0	0	0	0	0	0	0	0	0	0	0	0	0	0	0	0	0	0	Slc34a3	solute carrier family 34 (sodium phosphate), member 3 [Source:MGI Symbol;Acc:MGI:2159410]
ENSMUSG00000006471	765	718	728	848	757	762	619	818	616	853	714	519	569	727	840	904	696	597	537	728	752	809	561	577	Ndor1	NADPH dependent diflavin oxidoreductase 1 [Source:MGI Symbol;Acc:MGI:1926047]
ENSMUSG00000006476	8354	6225	5343	6370	5588	6596	6882	7599	5171	5525	6052	4832	6111	7585	4366	3737	5571	4700	4396	7258	5523	5430	4576	5365	Nsmf	NMDA receptor synaptonuclear signaling and neuronal migration factor [Source:MGI Symbol;Acc:MGI:1861755]
ENSMUSG00000006488	0	0	0	0	0	0	0	0	0	0	0	0	0	0	0	0	0	0	0	0	0	0	0	0	Prl7a1	prolactin family 7, subfamily a, member 1 [Source:MGI Symbol;Acc:MGI:1206572]
ENSMUSG00000006490	0	0	0	0	0	0	0	0	0	0	0	0	0	0	0	0	0	0	0	0	0	0	0	0	Prl8a9	prolactin family8, subfamily a, member 9 [Source:MGI Symbol;Acc:MGI:1914560]
ENSMUSG00000006494	4849	3391	3832	2582	3216	4630	7606	10755	5330	5812	4043	4723	4046	4052	2687	3025	3772	6287	4660	7283	6217	4767	7422	4541	Pdk1	pyruvate dehydrogenase kinase, isoenzyme 1 [Source:MGI Symbol;Acc:MGI:1926119]
ENSMUSG00000006498	5497	4061	2922	4260	3670	4990	5997	4000	3086	3291	3131	3010	3461	4382	3829	4143	3810	4218	3231	4294	3943	3889	3703	4296	Ptbp1	polypyrimidine tract binding protein 1 [Source:MGI Symbol;Acc:MGI:97791]
ENSMUSG00000006517	493	443	309	303	350	1006	402	1886	715	1271	1002	1053	1335	709	559	1412	690	613	326	637	633	411	471	499	Mvd	mevalonate (diphospho) decarboxylase [Source:MGI Symbol;Acc:MGI:2179327]
ENSMUSG00000006519	694	720	556	490	601	407	223	732	417	359	373	175	569	333	1271	1506	415	536	337	373	688	241	256	214	Cyba	cytochrome b-245, alpha polypeptide [Source:MGI Symbol;Acc:MGI:1316658]
ENSMUSG00000006522	65335	45141	41161	62329	49592	52604	60229	53561	33610	45210	50370	44179	43116	62044	40750	48964	45201	50702	54851	53952	39455	45992	34813	40557	Itih3	inter-alpha trypsin inhibitor, heavy chain 3 [Source:MGI Symbol;Acc:MGI:96620]
ENSMUSG00000006526	737	529	376	420	438	468	459	760	483	564	504	474	492	565	646	766	472	541	388	820	534	572	488	496	Tmem110	STIM activating enhancer [Source:MGI Symbol;Acc:MGI:1921500]
ENSMUSG00000006527	1773	1442	1113	1695	1051	1707	1789	1686	1365	1541	1310	1216	1487	1899	1308	1377	1723	1466	1820	2218	1840	1753	1722	1866	Sfmbt1	Scm-like with four mbt domains 1 [Source:MGI Symbol;Acc:MGI:1859609]
ENSMUSG00000006529	61419	41818	31068	47015	41509	45967	43458	37788	24979	32108	33671	32925	41792	52868	27156	26533	38881	49269	33904	37713	26412	35842	28672	27994	Itih1	inter-alpha trypsin inhibitor, heavy chain 1 [Source:MGI Symbol;Acc:MGI:96618]
ENSMUSG00000006538	29	45	26	26	64	26	130	319	67	349	206	373	55	103	213	126	7	79	101	245	196	41	113	181	Ihh	Indian hedgehog [Source:MGI Symbol;Acc:MGI:96533]
ENSMUSG00000006542	49	111	64	32	117	28	59	72	14	3	36	14	17	139	36	9	18	6	50	152	38	106	25	3	Prkag3	protein kinase, AMP-activated, gamma 3 non-catalytic subunit [Source:MGI Symbol;Acc:MGI:1891343]
ENSMUSG00000006546	0	0	0	0	0	0	0	0	0	0	0	0	0	0	0	0	0	0	0	0	0	0	0	0	Cryba2	crystallin, beta A2 [Source:MGI Symbol;Acc:MGI:104336]
ENSMUSG00000006567	2047	1656	1216	1612	1213	1637	1891	2116	1275	1616	1383	1322	1377	1849	1101	1005	1054	1445	1209	1686	994	1273	1244	1353	Atp7b	ATPase, Cu++ transporting, beta polypeptide [Source:MGI Symbol;Acc:MGI:103297]
ENSMUSG00000006570	0	0	0	0	0	0	0	0	0	0	0	0	0	0	0	0	0	0	0	0	0	0	0	0	Defb2	defensin beta 2 [Source:MGI Symbol;Acc:MGI:1338754]
ENSMUSG00000006574	331	14	30	0	255	12	33	135	52	357	892	107	6	31	38	195	2	19	715	46	36	6	33	429	Slc4a1	solute carrier family 4 (anion exchanger), member 1 [Source:MGI Symbol;Acc:MGI:109393]
ENSMUSG00000006575	877	710	547	672	452	776	562	896	440	667	549	555	817	1007	1067	1088	723	815	382	849	768	783	598	483	Rundc3a	RUN domain containing 3A [Source:MGI Symbol;Acc:MGI:1858752]
ENSMUSG00000006576	29	32	63	33	53	46	24	61	18	25	7	27	13	27	64	72	18	50	22	41	11	27	8	13	Slc4a3	solute carrier family 4 (anion exchanger), member 3 [Source:MGI Symbol;Acc:MGI:109350]
ENSMUSG00000006585	267	183	165	194	181	223	95	166	100	66	159	167	131	121	395	439	197	312	56	175	254	126	246	241	Cdt1	chromatin licensing and DNA replication factor 1 [Source:MGI Symbol;Acc:MGI:1914427]
ENSMUSG00000006586	2	17	0	3	8	3	3	11	0	1	2	9	3	6	13	16	0	26	2	6	0	6	2	5	Runx1t1	RUNX1 translocation partner 1 [Source:MGI Symbol;Acc:MGI:104793]
ENSMUSG00000006587	5	5	1	4	6	0	8	2	1	1	0	0	7	0	1	6	4	5	0	0	1	1	2	20	Snai3	snail family zinc finger 3 [Source:MGI Symbol;Acc:MGI:1353563]
ENSMUSG00000006589	1324	1167	811	614	968	677	735	1463	1013	870	1038	1149	1249	1289	3055	2615	943	1152	383	1386	1512	1161	1199	978	Aprt	adenine phosphoribosyl transferase [Source:MGI Symbol;Acc:MGI:88061]
ENSMUSG00000006599	1403	1433	1271	1283	1353	1264	1743	1281	966	1142	941	826	1129	1508	1502	1960	1470	1848	1635	1795	1490	1562	1267	1431	Gtf2h1	general transcription factor II H, polypeptide 1 [Source:MGI Symbol;Acc:MGI:1277216]
ENSMUSG00000006611	2479	2559	2051	2463	2304	1973	1657	2732	1264	1267	1473	1198	2561	2188	2498	2772	1828	2539	1958	2639	2171	2236	1713	1579	Hfe	homeostatic iron regulator [Source:MGI Symbol;Acc:MGI:109191]
ENSMUSG00000006638	3	4	4	5	11	4	2	13	3	1	5	2	5	3	5	3	0	7	3	3	1	12	4	20	Abhd1	abhydrolase domain containing 1 [Source:MGI Symbol;Acc:MGI:1931013]
ENSMUSG00000006641	247	556	385	219	620	177	332	385	278	232	218	180	340	365	540	606	406	738	325	715	375	649	798	468	Slc5a6	solute carrier family 5 (sodium-dependent vitamin transporter), member 6 [Source:MGI Symbol;Acc:MGI:2660847]
ENSMUSG00000006642	2	15	7	5	1	2	0	1	1	0	0	2	0	14	6	9	7	2	1	6	7	1	0	7	Tcf23	transcription factor 23 [Source:MGI Symbol;Acc:MGI:1934960]
ENSMUSG00000006649	0	0	0	0	0	0	0	0	0	0	0	0	0	0	0	0	0	0	0	0	0	0	0	0	Nphs1	nephrosis 1, nephrin [Source:MGI Symbol;Acc:MGI:1859637]
ENSMUSG00000006651	45	22	15	51	12	21	26	26	5	24	23	35	64	52	52	29	22	30	51	43	13	30	7	1	Aplp1	amyloid beta (A4) precursor-like protein 1 [Source:MGI Symbol;Acc:MGI:88046]
ENSMUSG00000006673	2423	2134	1634	2298	1867	2436	2766	2312	1498	1903	1821	1469	1965	2159	2135	2399	2078	2161	2222	2768	2027	2097	1760	1890	Qrich1	glutamine-rich 1 [Source:MGI Symbol;Acc:MGI:1916482]
ENSMUSG00000006675	9	3	20	2	13	10	0	20	5	0	6	12	5	2	26	16	7	4	2	5	13	11	12	5	P4htm	prolyl 4-hydroxylase, transmembrane (endoplasmic reticulum) [Source:MGI Symbol;Acc:MGI:1921693]
ENSMUSG00000006676	5110	3947	3029	4155	3024	3788	4195	4797	3352	4005	3731	3087	3740	4224	3372	3220	3436	3634	2907	4477	3735	3963	3517	3487	Usp19	ubiquitin specific peptidase 19 [Source:MGI Symbol;Acc:MGI:1918722]
ENSMUSG00000006678	146	176	110	102	76	231	159	203	122	126	70	66	136	111	220	200	128	195	216	156	173	131	153	122	Pola1	polymerase (DNA directed), alpha 1 [Source:MGI Symbol;Acc:MGI:99660]
ENSMUSG00000006699	9250	8656	6358	8504	7532	10282	8592	9367	5743	6954	6307	6098	8122	9515	10904	13621	8109	9002	8137	8980	7980	6212	6069	6575	Cdc42	cell division cycle 42 [Source:MGI Symbol;Acc:MGI:106211]
ENSMUSG00000006705	921	742	555	770	572	781	768	1034	610	767	686	525	838	797	655	641	632	628	678	908	819	933	683	662	Pknox1	Pbx/knotted 1 homeobox [Source:MGI Symbol;Acc:MGI:1201409]
ENSMUSG00000006711	158	161	128	93	113	264	228	298	173	139	185	93	279	233	118	292	184	136	170	273	147	142	211	152	D130043K22Rik	RIKEN cDNA D130043K22 gene [Source:MGI Symbol;Acc:MGI:3036268]
ENSMUSG00000006715	235	234	356	166	392	226	230	412	282	203	240	212	265	361	585	575	333	491	201	443	344	382	345	333	Gmnn	geminin [Source:MGI Symbol;Acc:MGI:1927344]
ENSMUSG00000006717	2095	2292	2863	1880	3236	2347	2165	3131	1823	1888	1579	1670	2178	3020	3936	5874	2247	3389	2260	2782	2462	2496	1994	1890	Acot13	acyl-CoA thioesterase 13 [Source:MGI Symbol;Acc:MGI:1914084]
ENSMUSG00000006720	1	15	5	4	25	15	0	5	1	7	4	5	1	6	15	3	20	12	4	1	1	1	5	2	Zfp184	zinc finger protein 184 (Kruppel-like) [Source:MGI Symbol;Acc:MGI:1922244]
ENSMUSG00000006724	0	1	0	0	0	0	4	2	0	1	0	1	0	0	13	2	0	0	4	0	1	0	3	2	Cyp27b1	cytochrome P450, family 27, subfamily b, polypeptide 1 [Source:MGI Symbol;Acc:MGI:1098274]
ENSMUSG00000006728	1997	1818	1438	1385	2095	1637	1977	1786	1360	1557	1383	1230	1726	1693	2455	2556	1452	2076	1398	1873	1423	1697	1393	1564	Cdk4	cyclin-dependent kinase 4 [Source:MGI Symbol;Acc:MGI:88357]
ENSMUSG00000006731	9016	7058	4511	5421	5387	5115	5930	6779	4005	5280	4533	4756	6256	6569	5521	6033	5341	5862	3109	5568	4276	4941	4385	5021	B4galnt1	beta-1,4-N-acetyl-galactosaminyl transferase 1 [Source:MGI Symbol;Acc:MGI:1342057]
ENSMUSG00000006732	621	550	383	537	470	491	472	945	481	663	553	482	576	739	776	924	313	448	489	691	498	603	302	276	Mettl1	methyltransferase like 1 [Source:MGI Symbol;Acc:MGI:1339986]
ENSMUSG00000006736	7761	8412	5624	5693	5641	5631	7252	8638	4494	6154	5752	5086	8333	8580	8238	9580	5811	7349	5400	9143	5686	7609	5729	6241	Tspan31	tetraspanin 31 [Source:MGI Symbol;Acc:MGI:1914375]
ENSMUSG00000006740	2534	2506	1928	2766	1903	2819	2938	3438	1866	2767	2489	1891	2564	3016	2148	2729	2595	2563	2628	2752	2864	2245	2250	2637	Kif5b	kinesin family member 5B [Source:MGI Symbol;Acc:MGI:1098268]
ENSMUSG00000006763	309	204	285	224	226	266	149	298	152	278	230	179	248	234	268	331	171	323	237	171	185	181	128	122	Saal1	serum amyloid A-like 1 [Source:MGI Symbol;Acc:MGI:1926185]
ENSMUSG00000006764	0	0	0	0	0	0	0	0	0	0	0	0	0	0	0	0	0	0	0	0	0	0	0	0	Tph2	tryptophan hydroxylase 2 [Source:MGI Symbol;Acc:MGI:2651811]
ENSMUSG00000006777	6	24	25	37	22	104	123	80	110	28	51	40	25	32	530	584	33	48	110	402	146	550	233	124	Krt23	keratin 23 [Source:MGI Symbol;Acc:MGI:2148866]
ENSMUSG00000006782	1376	644	530	869	611	613	856	1355	1026	945	802	779	1027	1032	718	511	633	876	670	969	762	539	672	558	Cnp	2',3'-cyclic nucleotide 3' phosphodiesterase [Source:MGI Symbol;Acc:MGI:88437]
ENSMUSG00000006784	22	8	85	53	58	48	13	162	55	20	4	31	23	42	10	10	39	84	16	15	14	9	22	21	Ttc25	tetratricopeptide repeat domain 25 [Source:MGI Symbol;Acc:MGI:1921657]
ENSMUSG00000006800	583	701	539	602	476	316	785	1203	584	446	414	255	412	499	785	672	516	885	477	546	603	906	505	324	Sulf2	sulfatase 2 [Source:MGI Symbol;Acc:MGI:1919293]
ENSMUSG00000006818	12403	9990	7031	10728	8243	10415	9200	10124	6388	7388	6856	6730	12111	13754	9621	8885	10669	12606	9575	13243	9238	9373	8552	7107	Sod2	superoxide dismutase 2, mitochondrial [Source:MGI Symbol;Acc:MGI:98352]
ENSMUSG00000006850	568	502	335	327	283	470	264	379	354	302	299	310	509	483	423	595	365	381	191	324	305	428	338	217	Tmco6	transmembrane and coiled-coil domains 6 [Source:MGI Symbol;Acc:MGI:1919233]
ENSMUSG00000006906	845	788	586	745	581	816	905	806	487	604	527	504	719	789	794	856	711	951	719	793	518	551	414	444	Stambp	STAM binding protein [Source:MGI Symbol;Acc:MGI:1917777]
ENSMUSG00000006920	1148	943	688	915	616	929	1048	1158	699	719	587	680	931	767	1081	1045	715	902	716	968	736	833	628	570	Ezh1	enhancer of zeste 1 polycomb repressive complex 2 subunit [Source:MGI Symbol;Acc:MGI:1097695]
ENSMUSG00000006930	132	128	110	114	260	107	65	90	62	62	28	40	64	104	103	111	124	100	75	77	86	44	41	19	Hap1	huntingtin-associated protein 1 [Source:MGI Symbol;Acc:MGI:1261831]
ENSMUSG00000006931	24	60	5	37	33	19	69	45	31	20	36	35	58	23	60	94	25	40	54	28	44	48	11	18	P3h4	prolyl 3-hydroxylase family member 4 (non-enzymatic) [Source:MGI Symbol;Acc:MGI:1913430]
ENSMUSG00000006932	16022	12304	8233	12647	7718	11705	11632	13892	8442	11947	9266	8567	12367	12631	9877	10704	9973	10401	9472	12408	10325	9728	9337	8982	Ctnnb1	catenin (cadherin associated protein), beta 1 [Source:MGI Symbol;Acc:MGI:88276]
ENSMUSG00000006941	916	942	748	636	836	695	855	1034	619	1020	627	810	805	969	1201	1081	605	1022	596	1008	845	851	664	706	Eif1b	eukaryotic translation initiation factor 1B [Source:MGI Symbol;Acc:MGI:1916219]
ENSMUSG00000006948	0	0	0	0	0	0	0	0	0	0	0	0	0	0	0	0	0	0	0	0	0	0	0	0	Klk4	kallikrein related-peptidase 4 (prostase, enamel matrix, prostate) [Source:MGI Symbol;Acc:MGI:1861379]
ENSMUSG00000006958	347	280	272	279	262	267	265	444	369	384	393	313	238	386	267	184	342	350	178	377	349	329	254	289	Chrd	chordin [Source:MGI Symbol;Acc:MGI:1313268]
ENSMUSG00000006998	11087	7520	4472	8019	5525	7806	7713	10656	6373	8537	7831	6618	9178	9940	7000	6994	7526	7601	6337	10798	8283	7793	6782	7269	Psmd2	proteasome (prosome, macropain) 26S subunit, non-ATPase, 2 [Source:MGI Symbol;Acc:MGI:1096584]
ENSMUSG00000007021	1	1	11	1	13	4	0	3	2	7	0	0	1	2	18	0	0	1	1	0	9	0	2	1	Syngr3	synaptogyrin 3 [Source:MGI Symbol;Acc:MGI:1341881]
ENSMUSG00000007029	3318	2665	1821	2533	2051	2169	1560	2499	1512	2036	1682	1507	2717	2669	3167	3075	2358	2241	1021	2316	1969	1624	1664	1502	Vars	valyl-tRNA synthetase [Source:MGI Symbol;Acc:MGI:90675]
ENSMUSG00000007030	16	6	11	10	5	8	4	3	7	18	5	7	22	1	12	3	5	9	21	9	15	3	7	11	Vwa7	von Willebrand factor A domain containing 7 [Source:MGI Symbol;Acc:MGI:1306798]
ENSMUSG00000007033	13	2	2	2	1	8	1	8	4	1	8	5	1	17	6	10	8	10	14	16	10	13	6	0	Hspa1l	heat shock protein 1-like [Source:MGI Symbol;Acc:MGI:96231]
ENSMUSG00000007034	7	15	4	2	2	1	5	25	2	7	5	5	12	8	44	32	12	19	8	14	4	11	0	3	Slc44a4	solute carrier family 44, member 4 [Source:MGI Symbol;Acc:MGI:1917379]
ENSMUSG00000007035	72	68	103	54	96	51	35	86	30	52	20	31	47	85	62	55	53	106	19	36	68	40	45	29	Msh5	mutS homolog 5 [Source:MGI Symbol;Acc:MGI:1329021]
ENSMUSG00000007036	2269	1926	1690	1691	1851	1755	1949	2614	1642	1820	1703	1688	1923	1989	2046	2363	1273	2134	1158	2268	1665	1718	1479	1599	Abhd16a	abhydrolase domain containing 16A [Source:MGI Symbol;Acc:MGI:99476]
ENSMUSG00000007038	3267	2486	1918	1830	2315	2071	2614	2283	1653	1598	1485	1544	2133	2447	2649	2510	1877	2643	1520	2473	1901	1921	1862	2115	Neu1	neuraminidase 1 [Source:MGI Symbol;Acc:MGI:97305]
ENSMUSG00000007039	113	89	48	75	63	114	112	131	68	90	58	106	73	47	152	161	42	85	83	146	172	104	78	61	Ddah2	dimethylarginine dimethylaminohydrolase 2 [Source:MGI Symbol;Acc:MGI:1859016]
ENSMUSG00000007041	1140	939	592	907	757	797	714	962	544	760	558	562	806	712	1523	1484	640	969	643	621	907	493	544	502	Clic1	chloride intracellular channel 1 [Source:MGI Symbol;Acc:MGI:2148924]
ENSMUSG00000007050	683	575	527	621	648	539	629	728	568	754	517	500	697	783	1048	1053	594	893	568	723	681	588	557	596	Lsm2	LSM2 homolog, U6 small nuclear RNA and mRNA degradation associated [Source:MGI Symbol;Acc:MGI:90676]
ENSMUSG00000007080	64	43	62	107	89	70	69	77	52	72	55	50	30	60	123	89	42	96	83	76	56	53	35	70	Pole	polymerase (DNA directed), epsilon [Source:MGI Symbol;Acc:MGI:1196391]
ENSMUSG00000007097	77	98	19	93	6	17	47	32	17	26	7	5	47	18	112	57	20	12	3	207	30	24	27	8	Atp1a2	ATPase, Na+/K+ transporting, alpha 2 polypeptide [Source:MGI Symbol;Acc:MGI:88106]
ENSMUSG00000007107	1	6	15	1	8	2	0	1	3	7	0	0	6	3	7	12	0	1	0	1	0	0	2	1	Atp1a4	ATPase, Na+/K+ transporting, alpha 4 polypeptide [Source:MGI Symbol;Acc:MGI:1351335]
ENSMUSG00000007122	5	4	4	21	5	14	17	15	11	14	3	16	4	9	7	6	6	6	9	1	3	2	2	11	Casq1	calsequestrin 1 [Source:MGI Symbol;Acc:MGI:1309468]
ENSMUSG00000007207	8	9	5	11	17	4	2	30	6	26	10	13	17	16	45	11	14	18	7	29	22	22	13	7	Stx1a	syntaxin 1A (brain) [Source:MGI Symbol;Acc:MGI:109355]
ENSMUSG00000007209	0	0	0	0	0	0	0	0	0	0	0	4	0	0	0	0	0	0	0	0	0	0	0	0	Ceacam9	carcinoembryonic antigen-related cell adhesion molecule 9 [Source:MGI Symbol;Acc:MGI:1347247]
ENSMUSG00000007216	151	129	78	72	58	146	143	178	89	122	118	73	99	114	195	236	57	174	65	145	97	118	115	119	Zfp775	zinc finger protein 775 [Source:MGI Symbol;Acc:MGI:2683557]
ENSMUSG00000007279	0	0	0	0	0	0	0	0	0	0	0	0	0	0	0	0	0	0	0	0	0	0	0	0	Scube2	signal peptide, CUB domain, EGF-like 2 [Source:MGI Symbol;Acc:MGI:1928765]
ENSMUSG00000007338	1159	910	800	948	1045	1130	1073	1469	845	1376	979	906	1071	1314	1206	1083	883	1178	931	1379	1201	979	940	927	Mrpl49	mitochondrial ribosomal protein L49 [Source:MGI Symbol;Acc:MGI:108180]
ENSMUSG00000007379	29	13	15	15	20	25	20	14	9	19	28	4	9	9	18	21	20	14	26	20	14	20	7	15	Dennd2c	DENN/MADD domain containing 2C [Source:MGI Symbol;Acc:MGI:3036254]
ENSMUSG00000007411	2252	1744	1473	1919	1420	2049	1998	2400	1313	2111	1712	1590	1891	2332	1886	1906	1896	1781	1627	2413	2216	1841	1876	1745	Mark3	MAP/microtubule affinity regulating kinase 3 [Source:MGI Symbol;Acc:MGI:1341865]
ENSMUSG00000007415	2885	2297	1369	1827	1745	1938	2606	3183	2223	2460	2537	1899	2428	2543	2505	2742	2069	2031	2033	3675	2847	2655	2659	2601	Gatad1	GATA zinc finger domain containing 1 [Source:MGI Symbol;Acc:MGI:1914460]
ENSMUSG00000007440	0	0	0	0	0	0	0	0	0	0	0	0	0	0	0	0	0	0	0	0	0	0	0	0	Pcdha11	protocadherin alpha 11 [Source:MGI Symbol;Acc:MGI:1298372]
ENSMUSG00000007457	0	0	0	0	0	0	0	0	0	0	0	0	0	0	0	0	0	0	0	0	0	0	0	0	2310003L06Rik	RIKEN cDNA 2310003L06 gene [Source:MGI Symbol;Acc:MGI:1921498]
ENSMUSG00000007458	6414	5764	4226	5047	5222	6201	5790	7362	4132	5048	4775	4186	5658	6455	6384	7622	4767	6246	5258	6906	5411	5055	4969	4773	M6pr	mannose-6-phosphate receptor, cation dependent [Source:MGI Symbol;Acc:MGI:96904]
ENSMUSG00000007476	515	486	278	299	397	365	447	593	446	368	375	526	345	519	867	695	456	514	350	770	690	624	393	546	Lrrc8a	leucine rich repeat containing 8A [Source:MGI Symbol;Acc:MGI:2652847]
ENSMUSG00000007480	0	0	0	0	0	0	0	0	0	0	0	0	0	0	0	0	0	0	0	0	0	0	0	0	Mc5r	melanocortin 5 receptor [Source:MGI Symbol;Acc:MGI:99420]
ENSMUSG00000007564	4977	3814	2275	3286	2930	3796	3969	4868	2712	3776	3153	2899	3810	4084	3835	3814	2963	3421	2677	3809	3531	3104	2724	2609	Ppp2r1a	protein phosphatase 2, regulatory subunit A, alpha [Source:MGI Symbol;Acc:MGI:1926334]
ENSMUSG00000007570	599	313	292	290	297	359	395	486	367	388	383	358	342	413	421	402	312	373	155	557	335	461	339	322	Fance	Fanconi anemia, complementation group E [Source:MGI Symbol;Acc:MGI:1920025]
ENSMUSG00000007589	619	409	398	444	586	620	493	636	551	570	599	534	501	633	745	592	565	517	444	731	723	479	485	646	Tinf2	Terf1 (TRF1)-interacting nuclear factor 2 [Source:MGI Symbol;Acc:MGI:107246]
ENSMUSG00000007591	4	4	4	3	4	6	14	1	1	0	10	0	1	1	9	11	1	1	0	3	5	5	7	12	Tssk4	testis-specific serine kinase 4 [Source:MGI Symbol;Acc:MGI:1918349]
ENSMUSG00000007594	1140	323	319	815	263	618	784	1618	855	778	655	588	411	795	781	710	602	349	921	895	686	801	450	471	Hapln4	hyaluronan and proteoglycan link protein 4 [Source:MGI Symbol;Acc:MGI:2679531]
ENSMUSG00000007603	1137	692	567	628	769	768	717	1005	698	874	785	603	679	857	917	915	858	608	430	1014	861	815	704	916	Dus3l	dihydrouridine synthase 3-like (S. cerevisiae) [Source:MGI Symbol;Acc:MGI:2147092]
ENSMUSG00000007610	526	449	347	236	295	310	409	513	232	438	381	271	515	446	505	455	217	356	141	451	259	245	249	281	Gtpbp3	GTP binding protein 3 [Source:MGI Symbol;Acc:MGI:1917609]
ENSMUSG00000007613	1615	1628	1393	1826	1400	1828	1605	1953	1309	1142	1235	1125	1370	1651	1964	2138	1608	1576	1705	2282	1573	1534	1621	1720	Tgfbr1	transforming growth factor, beta receptor I [Source:MGI Symbol;Acc:MGI:98728]
ENSMUSG00000007617	545	450	432	619	334	735	635	729	405	539	491	373	516	649	346	367	743	514	711	759	555	574	568	485	Homer1	homer scaffolding protein 1 [Source:MGI Symbol;Acc:MGI:1347345]
ENSMUSG00000007646	42	10	8	34	8	37	36	34	5	8	5	5	3	31	52	40	23	2	27	19	12	28	24	15	Rad51c	RAD51 paralog C [Source:MGI Symbol;Acc:MGI:2150020]
ENSMUSG00000007653	0	0	0	0	0	0	0	0	0	0	0	0	0	0	0	0	0	0	0	0	0	0	0	0	Gabrb2	gamma-aminobutyric acid (GABA) A receptor, subunit beta 2 [Source:MGI Symbol;Acc:MGI:95620]
ENSMUSG00000007655	105	256	100	127	105	124	333	218	173	180	142	239	132	146	228	178	67	227	365	303	166	169	104	93	Cav1	caveolin 1, caveolae protein [Source:MGI Symbol;Acc:MGI:102709]
ENSMUSG00000007656	2336	2405	1537	1758	1983	2200	1753	2548	1446	1800	1738	1560	2444	2237	2959	3692	1658	1862	1647	2849	2666	1869	1895	2033	Arpp19	cAMP-regulated phosphoprotein 19 [Source:MGI Symbol;Acc:MGI:1891691]
ENSMUSG00000007659	3562	3274	1183	1861	1530	1729	1963	3220	2098	2492	1634	1907	2121	2642	2710	3057	3040	2587	1570	2664	2415	2799	2519	3145	Bcl2l1	BCL2-like 1 [Source:MGI Symbol;Acc:MGI:88139]
ENSMUSG00000007670	3641	2194	1589	2366	1540	2293	2901	3468	2120	3156	2160	2163	2484	2714	2413	2063	2495	2387	1665	3133	2749	2966	2747	2454	Khsrp	KH-type splicing regulatory protein [Source:MGI Symbol;Acc:MGI:1336214]
ENSMUSG00000007682	0	0	0	0	0	0	0	0	0	0	0	0	0	0	0	0	0	0	0	3	0	0	0	0	Dio2	deiodinase, iodothyronine, type II [Source:MGI Symbol;Acc:MGI:1338833]
ENSMUSG00000007721	1570	1016	737	1038	1111	1235	1044	1808	1109	1283	1215	1128	1288	1454	1659	1199	992	1218	904	1530	1451	1202	1188	1155	Ccdc124	coiled-coil domain containing 124 [Source:MGI Symbol;Acc:MGI:1916403]
ENSMUSG00000007739	6441	5342	4968	4965	5837	4922	4880	6879	4958	4358	4888	3849	6065	6396	6143	7224	4910	6420	4635	6934	5576	5108	5011	5160	Cct4	chaperonin containing Tcp1, subunit 4 (delta) [Source:MGI Symbol;Acc:MGI:104689]
ENSMUSG00000007777	766	738	881	756	830	696	526	1077	749	979	913	691	720	962	967	1063	713	770	570	1117	900	775	736	713	0610009B22Rik	RIKEN cDNA 0610009B22 gene [Source:MGI Symbol;Acc:MGI:1913300]
ENSMUSG00000007783	25	19	19	12	13	10	15	24	4	10	8	11	14	7	41	38	3	2	2	10	7	32	11	7	Cpt1c	carnitine palmitoyltransferase 1c [Source:MGI Symbol;Acc:MGI:2446526]
ENSMUSG00000007805	5	1	2	0	4	0	1	0	0	1	0	0	0	1	7	0	0	0	1	1	0	0	0	0	Twist2	twist basic helix-loop-helix transcription factor 2 [Source:MGI Symbol;Acc:MGI:104685]
ENSMUSG00000007812	1596	1940	2525	1453	2752	1984	1928	2164	2159	1039	1829	1740	1246	1801	2248	3200	1683	2899	2512	2326	1731	1535	1586	2710	Zfp655	zinc finger protein 655 [Source:MGI Symbol;Acc:MGI:1919861]
ENSMUSG00000007815	7745	6343	4524	6503	5576	6571	7163	7531	4403	5361	5260	4616	6285	7078	7129	7881	5858	6623	6320	7282	6135	5511	4931	5593	Rhoa	ras homolog family member A [Source:MGI Symbol;Acc:MGI:1096342]
ENSMUSG00000007817	3703	3139	2454	3466	2378	3491	3563	4386	2378	2994	1592	2314	1774	2981	2509	2063	3161	2858	2413	2051	1417	2015	2344	2738	Zmiz1	zinc finger, MIZ-type containing 1 [Source:MGI Symbol;Acc:MGI:3040693]
ENSMUSG00000007827	334	282	172	271	130	320	292	212	185	300	191	152	396	330	171	201	288	318	323	322	276	330	255	224	Ankrd26	ankyrin repeat domain 26 [Source:MGI Symbol;Acc:MGI:1917887]
ENSMUSG00000007833	5048	3237	2557	3201	3007	2816	3952	6862	3567	4353	3523	3733	3308	4016	3747	3154	3430	3296	2316	4984	3781	3840	3117	3825	Aldh16a1	aldehyde dehydrogenase 16 family, member A1 [Source:MGI Symbol;Acc:MGI:1916998]
ENSMUSG00000007836	7334	4255	2539	2912	2600	3090	3709	6810	4156	5328	4320	3959	3984	4362	5363	4513	3003	3374	1276	5929	5202	4202	4291	5049	Hnrnpa0	heterogeneous nuclear ribonucleoprotein A0 [Source:MGI Symbol;Acc:MGI:1924384]
ENSMUSG00000007837	1354	1049	675	1059	893	983	1159	1426	1029	1222	1176	963	1094	1443	1240	1128	1150	1163	805	1759	1403	1353	1089	1280	Prrg2	proline-rich Gla (G-carboxyglutamic acid) polypeptide 2 [Source:MGI Symbol;Acc:MGI:1929596]
ENSMUSG00000007850	3037	2901	2644	2912	2776	3155	2491	3185	2447	3422	2230	2522	2498	3254	3318	3210	2998	3129	2961	3400	3147	3074	2620	2743	Hnrnph1	heterogeneous nuclear ribonucleoprotein H1 [Source:MGI Symbol;Acc:MGI:1891925]
ENSMUSG00000007867	138	120	117	49	96	112	110	199	104	98	131	100	149	104	202	186	103	128	82	108	99	78	75	58	Ift43	intraflagellar transport 43 [Source:MGI Symbol;Acc:MGI:1923661]
ENSMUSG00000007872	1319	1338	412	1040	447	846	643	1050	966	546	451	746	951	771	1862	1540	785	912	343	1394	1462	1595	668	683	Id3	inhibitor of DNA binding 3 [Source:MGI Symbol;Acc:MGI:96398]
ENSMUSG00000007877	0	0	1	0	5	1	0	0	0	4	0	0	0	0	9	0	0	0	0	0	0	1	0	4	Tcap	titin-cap [Source:MGI Symbol;Acc:MGI:1330233]
ENSMUSG00000007880	2622	1895	1275	2558	1146	2375	3579	2066	1412	2210	1493	1677	2216	2294	1942	1919	1968	1937	1829	2591	1747	1614	1537	1854	Arid1a	AT rich interactive domain 1A (SWI-like) [Source:MGI Symbol;Acc:MGI:1935147]
ENSMUSG00000007888	1	0	0	2	0	0	0	5	4	1	0	0	4	0	3	0	0	1	1	10	4	0	4	0	Crlf1	cytokine receptor-like factor 1 [Source:MGI Symbol;Acc:MGI:1340030]
ENSMUSG00000007891	22946	20445	13233	16362	14375	16986	16915	21766	12071	13240	11795	11024	21816	19043	25867	27086	17435	24045	13074	19598	18338	14155	15738	14798	Ctsd	cathepsin D [Source:MGI Symbol;Acc:MGI:88562]
ENSMUSG00000007892	16178	12700	11959	8449	12203	10002	8849	22905	16295	15757	16509	14272	13467	15093	22077	25817	9148	12438	6543	20766	20886	18493	12056	14494	Rplp1	ribosomal protein, large, P1 [Source:MGI Symbol;Acc:MGI:1927099]
ENSMUSG00000007907	0	0	0	0	0	0	0	0	0	0	0	0	0	0	0	0	0	0	0	0	0	0	0	0	Cabs1	calcium binding protein, spermatid specific 1 [Source:MGI Symbol;Acc:MGI:1918227]
ENSMUSG00000007908	6	23	25	3	46	14	0	0	1	0	0	0	20	34	39	2	4	7	9	2	1	12	0	0	Hmgcll1	3-hydroxymethyl-3-methylglutaryl-Coenzyme A lyase-like 1 [Source:MGI Symbol;Acc:MGI:2446108]
ENSMUSG00000007944	0	0	0	1	1	1	0	0	0	1	0	0	0	2	0	0	0	0	3	0	0	0	0	0	Ttc9b	tetratricopeptide repeat domain 9B [Source:MGI Symbol;Acc:MGI:1920282]
ENSMUSG00000007946	0	0	0	0	0	0	0	0	0	0	0	0	0	0	0	0	0	0	0	0	0	0	0	0	Phox2a	paired-like homeobox 2a [Source:MGI Symbol;Acc:MGI:106633]
ENSMUSG00000007950	344	212	147	219	115	208	148	309	146	237	150	176	257	199	338	276	229	169	97	343	283	181	200	188	Abhd8	abhydrolase domain containing 8 [Source:MGI Symbol;Acc:MGI:1918946]
ENSMUSG00000007987	196	227	146	160	282	177	165	162	90	157	183	111	157	205	215	308	176	266	166	164	137	148	129	74	Ift22	intraflagellar transport 22 [Source:MGI Symbol;Acc:MGI:1914536]
ENSMUSG00000007989	5	3	5	1	0	13	0	1	1	1	5	4	2	3	18	2	9	10	10	9	0	3	3	1	Fzd3	frizzled class receptor 3 [Source:MGI Symbol;Acc:MGI:108476]
ENSMUSG00000008028	6	0	5	6	9	3	2	0	1	1	1	2	0	1	1	0	12	6	1	7	0	0	1	9	1700008O03Rik	RIKEN cDNA 1700008O03 gene [Source:MGI Symbol;Acc:MGI:1916599]
ENSMUSG00000008035	3141	1447	1435	2697	2009	3534	2838	5482	1815	2093	2584	3763	2422	4560	3182	2864	2925	3411	2459	5220	2738	1096	4488	4802	Mid1ip1	Mid1 interacting protein 1 (gastrulation specific G12-like (zebrafish)) [Source:MGI Symbol;Acc:MGI:1915291]
ENSMUSG00000008036	2538	2276	1777	2067	2228	2329	2397	2779	1809	1987	2065	2014	2249	2883	3651	3198	2042	2763	1919	2949	2655	2472	1967	1943	Ap2s1	adaptor-related protein complex 2, sigma 1 subunit [Source:MGI Symbol;Acc:MGI:2141861]
ENSMUSG00000008090	2398	2129	2370	1782	1909	1987	1993	3457	1658	1417	1503	1761	1601	2412	1840	2034	2243	3233	1314	3008	2027	1558	2455	2339	Fgfrl1	fibroblast growth factor receptor-like 1 [Source:MGI Symbol;Acc:MGI:2150920]
ENSMUSG00000008129	2	4	1	1	0	6	2	2	0	0	3	1	0	3	2	2	1	1	0	0	3	5	0	0	4930432K21Rik	RIKEN cDNA 4930432K21 gene [Source:MGI Symbol;Acc:MGI:1921916]
ENSMUSG00000008136	35	41	2	17	17	87	9	16	17	15	8	18	27	1	91	88	2	7	19	17	7	9	7	2	Fhl2	four and a half LIM domains 2 [Source:MGI Symbol;Acc:MGI:1338762]
ENSMUSG00000008140	4412	3091	2202	2867	2301	2655	3355	4746	2858	3264	3075	2816	3634	3703	3537	3817	3099	3177	1972	4423	3687	3690	3152	3262	Emc10	ER membrane protein complex subunit 10 [Source:MGI Symbol;Acc:MGI:1916933]
ENSMUSG00000008153	566	618	217	191	135	381	1057	614	171	352	292	189	691	482	288	249	207	314	270	1522	170	319	284	592	Clstn3	calsyntenin 3 [Source:MGI Symbol;Acc:MGI:2178323]
ENSMUSG00000008167	1079	844	613	684	709	682	823	1398	773	1036	733	721	740	1116	1502	1714	564	797	581	1443	840	606	615	775	Fbxw9	F-box and WD-40 domain protein 9 [Source:MGI Symbol;Acc:MGI:1915878]
ENSMUSG00000008193	18	12	15	19	21	15	20	15	2	7	7	15	15	14	39	36	7	5	47	7	20	11	4	21	Spib	Spi-B transcription factor (Spi-1/PU.1 related) [Source:MGI Symbol;Acc:MGI:892986]
ENSMUSG00000008200	934	1120	1308	1096	1467	1242	1107	1203	923	1273	1031	834	659	1191	1104	1257	1203	904	1054	1219	1359	1088	850	1075	Fnbp4	formin binding protein 4 [Source:MGI Symbol;Acc:MGI:1860513]
ENSMUSG00000008206	94	119	93	125	67	98	128	211	79	105	92	99	102	82	200	164	114	137	96	120	155	128	94	55	Cers4	ceramide synthase 4 [Source:MGI Symbol;Acc:MGI:1914510]
ENSMUSG00000008226	2773	2341	1742	2317	1823	2633	3773	3964	2439	3593	2574	2401	2421	2754	2681	2815	2077	2626	3491	3891	2598	2896	2667	2783	Scrn3	secernin 3 [Source:MGI Symbol;Acc:MGI:1921866]
ENSMUSG00000008301	1220	936	690	818	846	921	1201	1077	641	849	797	643	888	996	1084	1210	830	1111	795	1035	911	895	799	903	Phax	phosphorylated adaptor for RNA export [Source:MGI Symbol;Acc:MGI:1891839]
ENSMUSG00000008305	3522	2947	1727	1985	2716	2452	3157	3572	3424	3941	2725	2603	3268	3278	3218	3412	2042	3547	3228	4624	4147	4064	2913	2998	Tle1	transducin-like enhancer of split 1 [Source:MGI Symbol;Acc:MGI:104636]
ENSMUSG00000008307	20	29	47	30	54	50	25	39	19	26	29	7	42	27	24	27	65	29	37	37	25	42	48	14	1700109H08Rik	RIKEN cDNA 1700109H08 gene [Source:MGI Symbol;Acc:MGI:1924286]
ENSMUSG00000008318	14	14	16	4	14	26	9	10	15	43	11	2	23	3	18	41	6	8	1	11	11	4	8	9	Relt	RELT tumor necrosis factor receptor [Source:MGI Symbol;Acc:MGI:2443373]
ENSMUSG00000008333	662	666	636	597	809	755	577	772	582	583	520	543	623	764	764	1091	526	868	654	637	645	540	549	485	Snrpb2	U2 small nuclear ribonucleoprotein B [Source:MGI Symbol;Acc:MGI:104805]
ENSMUSG00000008348	23930	10788	9080	21941	10316	31556	42526	31813	8984	7910	14453	17681	26990	20488	19755	21116	23109	17985	22864	21498	23319	17284	10627	10112	Ubc	ubiquitin C [Source:MGI Symbol;Acc:MGI:98889]
ENSMUSG00000008373	618	504	264	406	458	448	531	681	262	529	484	357	502	481	505	503	320	408	457	509	427	458	310	332	Prpf31	pre-mRNA processing factor 31 [Source:MGI Symbol;Acc:MGI:1916238]
ENSMUSG00000008384	278	264	178	129	278	184	130	281	291	214	124	310	101	232	332	451	334	342	137	340	408	328	386	578	Sertad1	SERTA domain containing 1 [Source:MGI Symbol;Acc:MGI:1913438]
ENSMUSG00000008393	5682	3862	3203	4538	2973	4703	5169	6147	3899	3941	3881	3369	4486	5311	5315	4975	4289	4433	4049	6543	5352	5454	4550	4278	Carhsp1	calcium regulated heat stable protein 1 [Source:MGI Symbol;Acc:MGI:1196368]
ENSMUSG00000008398	571	438	177	313	187	403	395	442	150	215	302	283	461	266	666	621	220	413	337	557	818	372	211	199	Elk3	ELK3, member of ETS oncogene family [Source:MGI Symbol;Acc:MGI:101762]
ENSMUSG00000008429	2796	2211	1643	2578	1650	2592	3039	2403	1772	1655	1505	1460	2232	2463	2354	2959	2397	2484	2440	2769	2359	2274	1828	2007	Herpud2	HERPUD family member 2 [Source:MGI Symbol;Acc:MGI:1915393]
ENSMUSG00000008435	264	309	240	200	311	350	321	385	233	423	277	197	347	293	347	375	409	374	230	405	606	403	451	313	Rdh13	retinol dehydrogenase 13 (all-trans and 9-cis) [Source:MGI Symbol;Acc:MGI:1918732]
ENSMUSG00000008438	0	1	1	0	0	1	6	0	0	0	1	0	1	0	1	0	0	0	0	0	0	0	4	0	Adam21	a disintegrin and metallopeptidase domain 21 [Source:MGI Symbol;Acc:MGI:1861229]
ENSMUSG00000008450	807	727	609	756	830	761	618	780	602	630	611	546	773	1000	941	1093	668	792	632	898	725	726	721	452	Nutf2	nuclear transport factor 2 [Source:MGI Symbol;Acc:MGI:1915301]
ENSMUSG00000008461	13	16	14	5	10	4	21	16	11	2	5	22	15	14	28	81	4	5	0	7	8	8	12	36	Fut1	fucosyltransferase 1 [Source:MGI Symbol;Acc:MGI:109375]
ENSMUSG00000008475	4921	4439	3732	4012	4523	4159	4227	6195	3553	4449	4065	3318	4300	4878	5339	6781	3724	4735	3866	5114	4710	4051	3747	3545	Arpc5	actin related protein 2/3 complex, subunit 5 [Source:MGI Symbol;Acc:MGI:1915021]
ENSMUSG00000008482	0	0	1	0	0	0	0	0	0	0	0	0	0	0	0	1	0	0	0	1	0	0	0	4	Rnf151	ring finger protein 151 [Source:MGI Symbol;Acc:MGI:1914754]
ENSMUSG00000008489	0	0	0	0	0	0	0	0	0	0	0	0	0	0	0	0	0	0	0	0	0	0	0	0	Elavl2	ELAV like RNA binding protein 1 [Source:MGI Symbol;Acc:MGI:1100887]
ENSMUSG00000008496	120	100	52	107	60	81	41	57	38	58	14	21	95	56	137	92	90	89	192	40	47	43	18	31	Pou2f2	POU domain, class 2, transcription factor 2 [Source:MGI Symbol;Acc:MGI:101897]
ENSMUSG00000008540	126620	119348	108191	109896	119598	133376	130514	165827	125733	84907	114753	110229	127639	169393	134086	110358	113074	152969	113603	208204	153760	155367	120836	116717	Mgst1	microsomal glutathione S-transferase 1 [Source:MGI Symbol;Acc:MGI:1913850]
ENSMUSG00000008575	3612	3092	2791	3244	3115	4191	4936	3730	3155	2339	2791	3175	2849	3811	3713	2990	2966	3936	4733	4933	3027	3842	3348	3421	Nfib	nuclear factor I/B [Source:MGI Symbol;Acc:MGI:103188]
ENSMUSG00000008590	0	0	0	0	0	0	0	0	0	0	0	0	0	0	0	0	0	0	0	0	0	0	0	0	Htr3b	5-hydroxytryptamine (serotonin) receptor 3B [Source:MGI Symbol;Acc:MGI:1861899]
ENSMUSG00000008601	12	13	7	14	11	4	8	6	9	6	1	16	6	5	23	34	16	10	1	6	13	4	0	8	Rab25	RAB25, member RAS oncogene family [Source:MGI Symbol;Acc:MGI:1858203]
ENSMUSG00000008604	2254	1623	1191	2156	1372	1791	2672	2345	1681	1840	1418	1463	2075	2052	2095	2251	2275	1641	2199	3036	2482	2575	2175	1905	Ubqln4	ubiquilin 4 [Source:MGI Symbol;Acc:MGI:2150152]
ENSMUSG00000008658	0	0	0	0	1	0	0	0	1	0	4	0	1	0	1	0	0	5	1	0	0	0	0	0	Rbfox1	RNA binding protein, fox-1 homolog (C. elegans) 1 [Source:MGI Symbol;Acc:MGI:1926224]
ENSMUSG00000008668	15774	14142	17323	10636	17751	10930	9640	22336	17410	13055	15813	14175	14805	16992	23321	31116	10379	16380	7673	21382	18880	18955	13932	15335	Rps18	ribosomal protein S18 [Source:MGI Symbol;Acc:MGI:98146]
ENSMUSG00000008682	29344	25160	27034	21075	31727	22757	21606	32215	24796	22422	24091	21195	26038	30401	34943	40887	21527	29452	19373	32500	27181	27357	22657	26590	Rpl10	ribosomal protein L10 [Source:MGI Symbol;Acc:MGI:105943]
ENSMUSG00000008683	6249	6114	8912	4960	9839	5457	4130	6892	6044	5048	5416	4585	5732	6765	10214	17222	4463	6973	4232	7276	6805	6071	4791	5102	Rps15a	ribosomal protein S15A [Source:MGI Symbol;Acc:MGI:2389091]
ENSMUSG00000008690	2480	2071	1715	1783	1819	1872	1889	2560	1832	1997	1829	1675	2147	2319	2615	2504	1864	2134	1585	2769	2495	2108	1821	1869	Ncaph2	non-SMC condensin II complex, subunit H2 [Source:MGI Symbol;Acc:MGI:1289164]
ENSMUSG00000008730	4057	3554	2846	3419	2316	3220	3766	4019	2797	3552	2498	2331	3156	3088	3028	2946	3207	3578	3424	4473	3367	3635	3438	3527	Hipk1	homeodomain interacting protein kinase 1 [Source:MGI Symbol;Acc:MGI:1314873]
ENSMUSG00000008734	25	314	35	36	77	27	26	17	30	11	16	10	133	95	225	345	75	79	25	38	19	3	10	38	Gprc5b	G protein-coupled receptor, family C, group 5, member B [Source:MGI Symbol;Acc:MGI:1927596]
ENSMUSG00000008763	2194	2072	1313	2345	1319	2386	2672	2504	1430	1550	1513	1480	1968	2015	1727	2209	2307	2148	2291	2465	2206	2070	2001	2141	Man1a2	mannosidase, alpha, class 1A, member 2 [Source:MGI Symbol;Acc:MGI:104676]
ENSMUSG00000008789	0	0	0	0	0	0	0	0	0	0	0	0	0	0	0	0	0	0	0	0	0	0	0	0	Ceacam5	carcinoembryonic antigen-related cell adhesion molecule 5 [Source:MGI Symbol;Acc:MGI:1920500]
ENSMUSG00000008813	0	0	0	1	0	0	0	0	0	1	0	0	0	1	0	0	1	0	0	0	0	1	0	0	Tppp2	tubulin polymerization-promoting protein family member 2 [Source:MGI Symbol;Acc:MGI:2684923]
ENSMUSG00000008822	224	180	207	147	185	213	166	465	345	220	241	278	263	252	298	279	204	260	156	314	315	320	281	299	Acyp1	acylphosphatase 1, erythrocyte (common) type [Source:MGI Symbol;Acc:MGI:1913454]
ENSMUSG00000008843	20	0	4	0	3	0	0	4	0	24	21	5	0	1	0	7	0	0	1	0	0	0	0	14	Cldn13	claudin 13 [Source:MGI Symbol;Acc:MGI:1913102]
ENSMUSG00000008845	1391	663	1041	927	402	551	235	2589	823	676	580	199	1245	519	563	509	1080	2004	1340	430	1017	443	492	399	Cd163	CD163 antigen [Source:MGI Symbol;Acc:MGI:2135946]
ENSMUSG00000008855	4442	2328	1680	2276	1643	2948	3921	2930	1930	1782	1921	1987	2039	2345	2511	1820	1685	1578	1343	3233	1951	2192	2086	2245	Hdac5	histone deacetylase 5 [Source:MGI Symbol;Acc:MGI:1333784]
ENSMUSG00000008859	1862	1639	826	1592	1230	1754	1628	1716	939	1343	1072	961	1714	1692	1828	2109	1474	1659	1524	1777	1615	1157	1203	1338	Rala	v-ral simian leukemia viral oncogene A (ras related) [Source:MGI Symbol;Acc:MGI:1927243]
ENSMUSG00000008874	0	0	0	0	0	0	0	0	0	0	0	0	0	0	0	0	0	0	0	0	0	0	0	0	Clec3a	C-type lectin domain family 3, member a [Source:MGI Symbol;Acc:MGI:2685642]
ENSMUSG00000008892	4945	3987	3428	4633	4093	4766	3760	4335	2675	3497	2998	2731	4775	5391	4559	4854	4168	5204	3732	4298	3460	3248	2849	2872	Vdac3	voltage-dependent anion channel 3 [Source:MGI Symbol;Acc:MGI:106922]
ENSMUSG00000008932	0	0	0	0	2	9	0	0	1	0	1	2	0	0	21	19	0	9	4	7	1	3	2	1	Slc1a7	solute carrier family 1 (glutamate transporter), member 7 [Source:MGI Symbol;Acc:MGI:2444087]
ENSMUSG00000008958	839	712	397	594	480	628	737	797	541	615	517	615	676	658	756	824	604	610	454	790	691	640	556	608	Vps72	vacuolar protein sorting 72 [Source:MGI Symbol;Acc:MGI:1202305]
ENSMUSG00000008976	3139	2781	2138	2398	1989	2707	3291	2677	2060	2087	1832	1764	2725	2769	2228	2626	2315	2896	3154	3049	2209	2180	2329	2382	Gabpa	GA repeat binding protein, alpha [Source:MGI Symbol;Acc:MGI:95610]
ENSMUSG00000008999	329	322	168	264	184	223	165	173	90	99	77	51	323	313	111	72	246	344	78	241	80	145	163	121	Bmp7	bone morphogenetic protein 7 [Source:MGI Symbol;Acc:MGI:103302]
ENSMUSG00000009013	821	708	559	870	816	992	557	694	499	914	539	585	1016	999	1946	3431	897	897	975	909	775	1000	826	441	Dynll1	dynein light chain LC8-type 1 [Source:MGI Symbol;Acc:MGI:1861457]
ENSMUSG00000009030	1070	889	606	830	615	1067	1220	1544	846	1382	966	941	1191	1104	1071	936	991	917	1134	1172	1231	1262	938	859	Pdcl	phosducin-like [Source:MGI Symbol;Acc:MGI:1914716]
ENSMUSG00000009035	2300	2229	1024	1217	1096	1594	2048	1725	1063	1167	989	978	1821	1591	2127	2125	1407	1729	1096	2656	1275	1655	1883	1947	Tmem184b	transmembrane protein 184b [Source:MGI Symbol;Acc:MGI:2445179]
ENSMUSG00000009047	0	0	0	0	0	0	0	0	0	0	0	0	0	0	0	0	0	0	0	0	0	0	0	0	Gm5965	predicted gene 5965 [Source:MGI Symbol;Acc:MGI:3645197]
ENSMUSG00000009070	0	0	0	0	0	0	0	0	1	4	0	0	0	0	1	0	0	0	0	0	0	0	0	0	Rsph14	radial spoke head homolog 14 (Chlamydomonas) [Source:MGI Symbol;Acc:MGI:1918486]
ENSMUSG00000009073	2038	1643	1084	1725	1203	1596	1922	2271	1303	1724	1623	1268	1725	1699	1528	1247	1626	1728	1651	2208	1701	1924	1636	1419	Nf2	neurofibromin 2 [Source:MGI Symbol;Acc:MGI:97307]
ENSMUSG00000009075	0	0	0	0	0	0	0	0	0	0	0	3	0	0	0	0	0	0	0	0	0	0	0	0	Cabp7	calcium binding protein 7 [Source:MGI Symbol;Acc:MGI:2183437]
ENSMUSG00000009076	160	152	115	153	150	102	120	194	107	120	105	121	181	224	145	193	105	138	84	152	132	103	97	112	Zmat5	zinc finger, matrin type 5 [Source:MGI Symbol;Acc:MGI:1914428]
ENSMUSG00000009079	3871	3064	2730	2355	3282	3063	2815	4367	2545	3777	3584	2932	3157	3712	3809	3200	2750	3117	2889	4345	3625	3255	2691	2802	Ewsr1	Ewing sarcoma breakpoint region 1 [Source:MGI Symbol;Acc:MGI:99960]
ENSMUSG00000009090	4201	3115	2082	3605	2374	3080	3431	4096	2078	3189	2610	2264	3508	3715	2951	2849	2622	2822	2860	3563	2607	2516	2290	2300	Ap1b1	adaptor protein complex AP-1, beta 1 subunit [Source:MGI Symbol;Acc:MGI:1096368]
ENSMUSG00000009092	151	43	21	250	19	82	53	52	344	198	553	236	68	54	306	128	166	22	428	1349	117	1133	70	148	Derl3	Der1-like domain family, member 3 [Source:MGI Symbol;Acc:MGI:1917627]
ENSMUSG00000009093	0	0	0	0	0	0	0	0	0	0	0	0	0	1	0	0	0	0	0	0	0	0	0	0	Gstt4	glutathione S-transferase, theta 4 [Source:MGI Symbol;Acc:MGI:1923136]
ENSMUSG00000009097	1	10	5	2	1	11	0	2	2	4	2	4	6	0	18	11	1	1	6	0	0	4	0	2	Tbx1	T-box 1 [Source:MGI Symbol;Acc:MGI:98493]
ENSMUSG00000009108	20	38	49	82	58	55	48	71	58	84	41	96	78	66	76	148	14	58	50	73	35	75	31	14	Gnat2	guanine nucleotide binding protein, alpha transducing 2 [Source:MGI Symbol;Acc:MGI:95779]
ENSMUSG00000009112	2504	2190	1814	1896	1904	2225	2450	2533	1662	1725	1893	1497	2133	1884	1759	2088	1911	1720	1678	2597	2171	2482	2286	2780	Bcl2l13	BCL2-like 13 (apoptosis facilitator) [Source:MGI Symbol;Acc:MGI:2136959]
ENSMUSG00000009114	0	0	0	1	0	0	1	2	0	0	6	0	0	0	0	3	0	0	6	0	0	1	4	0	2610028H24Rik	RIKEN cDNA 2610028H24 gene [Source:MGI Symbol;Acc:MGI:1924214]
ENSMUSG00000009115	4	3	7	19	6	17	6	15	8	24	4	7	10	7	5	0	2	4	2	18	14	3	0	11	Spatc1l	spermatogenesis and centriole associated 1 like [Source:MGI Symbol;Acc:MGI:1923823]
ENSMUSG00000009145	342	499	499	245	513	264	351	656	304	347	394	269	250	419	752	732	262	447	311	392	169	342	250	158	Dqx1	DEAQ RNA-dependent ATPase [Source:MGI Symbol;Acc:MGI:2136388]
ENSMUSG00000009185	0	12	4	6	5	0	0	6	0	0	2	0	1	0	9	8	0	0	0	0	0	0	0	1	Ccl8	chemokine (C-C motif) ligand 8 [Source:MGI Symbol;Acc:MGI:101878]
ENSMUSG00000009207	188	229	245	225	171	317	326	224	132	134	186	128	175	263	267	426	207	270	245	221	151	113	174	126	Lnpk	lunapark, ER junction formation factor [Source:MGI Symbol;Acc:MGI:1918115]
ENSMUSG00000009210	1	2	0	0	0	0	1	5	0	0	2	0	0	0	0	2	0	1	0	0	1	0	0	0	Prr29	proline rich 29 [Source:MGI Symbol;Acc:MGI:1922823]
ENSMUSG00000009214	0	0	0	0	0	0	0	0	0	0	0	0	0	0	1	1	4	0	0	0	0	0	0	0	Mymk	myomaker, myoblast fusion factor [Source:MGI Symbol;Acc:MGI:1913389]
ENSMUSG00000009216	0	1	0	0	6	0	0	2	0	5	0	1	0	0	0	0	0	0	0	4	0	1	0	0	Fam163b	family with sequence similarity 163, member B [Source:MGI Symbol;Acc:MGI:1926106]
ENSMUSG00000009246	3	5	2	4	0	0	0	7	1	0	4	0	0	1	6	1	0	1	1	0	9	7	1	1	Trpm5	transient receptor potential cation channel, subfamily M, member 5 [Source:MGI Symbol;Acc:MGI:1861718]
ENSMUSG00000009248	0	5	0	0	1	0	0	1	0	0	0	0	0	0	1	0	0	0	0	0	0	0	0	0	Ascl2	achaete-scute family bHLH transcription factor 2 [Source:MGI Symbol;Acc:MGI:96920]
ENSMUSG00000009281	12448	10404	6897	9140	8271	9447	9885	14907	10987	9577	10080	9397	11106	13710	14074	8624	8933	11472	6900	19034	14435	15385	10096	10031	Rarres2	retinoic acid receptor responder (tazarotene induced) 2 [Source:MGI Symbol;Acc:MGI:1918910]
ENSMUSG00000009291	15355	12296	9860	13597	11200	12453	15095	16498	9672	10024	9868	9207	14247	15559	13083	13121	12109	14836	12759	15807	13197	13780	10903	9774	Pttg1ip	pituitary tumor-transforming 1 interacting protein [Source:MGI Symbol;Acc:MGI:2652132]
ENSMUSG00000009292	580	535	483	444	577	325	111	574	226	452	222	68	388	211	584	362	610	381	427	174	341	187	132	97	Trpm2	transient receptor potential cation channel, subfamily M, member 2 [Source:MGI Symbol;Acc:MGI:1351901]
ENSMUSG00000009293	2303	1748	1023	1631	1451	1507	1489	3119	1397	2478	1625	1406	1797	1759	1864	1686	1720	1237	977	2137	2416	1997	1351	1525	Ube2g2	ubiquitin-conjugating enzyme E2G 2 [Source:MGI Symbol;Acc:MGI:1343188]
ENSMUSG00000009350	0	7	4	0	2	1	0	0	0	0	1	0	2	0	5	13	0	0	0	0	0	0	0	0	Mpo	myeloperoxidase [Source:MGI Symbol;Acc:MGI:97137]
ENSMUSG00000009356	0	0	0	0	0	0	0	0	0	0	0	0	0	0	0	0	0	0	0	0	0	0	0	0	Lpo	lactoperoxidase [Source:MGI Symbol;Acc:MGI:1923363]
ENSMUSG00000009376	5754	3479	3284	5397	3018	5797	7077	4303	4341	3240	3618	3042	3667	4740	3634	3751	3984	4864	6399	7108	4561	6342	5004	4835	Met	met proto-oncogene [Source:MGI Symbol;Acc:MGI:96969]
ENSMUSG00000009378	3118	3289	2820	2598	2840	2937	2569	2427	1962	1984	1755	2526	2981	3676	3093	3972	2797	3770	4125	5588	1936	2826	3402	3222	Slc16a12	solute carrier family 16 (monocarboxylic acid transporters), member 12 [Source:MGI Symbol;Acc:MGI:2147716]
ENSMUSG00000009394	186	371	419	122	321	245	0	0	6	0	4	1	207	123	25	46	258	267	19	6	0	1	0	0	Syn2	synapsin II [Source:MGI Symbol;Acc:MGI:103020]
ENSMUSG00000009406	482	469	328	346	224	295	242	345	270	317	291	389	296	319	294	298	323	369	222	424	310	355	316	334	Elk1	ELK1, member of ETS oncogene family [Source:MGI Symbol;Acc:MGI:101833]
ENSMUSG00000009418	219	253	136	179	166	260	260	177	98	193	124	87	183	69	363	259	90	266	247	173	264	188	114	78	Nav1	neuron navigator 1 [Source:MGI Symbol;Acc:MGI:2183683]
ENSMUSG00000009470	4491	3658	3044	4450	2842	4983	5076	4340	3150	3729	3269	2797	3652	4194	3472	4253	4015	4398	4964	5150	4023	3880	4083	4222	Tnpo1	transportin 1 [Source:MGI Symbol;Acc:MGI:2681523]
ENSMUSG00000009471	0	0	0	0	0	0	0	0	0	0	0	0	0	0	0	0	0	0	0	0	0	0	0	0	Myod1	myogenic differentiation 1 [Source:MGI Symbol;Acc:MGI:97275]
ENSMUSG00000009487	0	0	0	0	0	0	0	0	0	0	0	0	0	0	0	0	0	0	0	0	0	0	0	0	Otog	otogelin [Source:MGI Symbol;Acc:MGI:1202064]
ENSMUSG00000009535	826	737	564	729	664	780	673	880	548	482	609	434	637	791	881	1162	565	692	760	928	810	923	609	638	Rnmt	RNA (guanine-7-) methyltransferase [Source:MGI Symbol;Acc:MGI:1915147]
ENSMUSG00000009545	60	62	26	51	32	56	44	76	24	47	24	29	65	41	160	139	28	88	43	74	77	26	32	29	Kcnq1	potassium voltage-gated channel, subfamily Q, member 1 [Source:MGI Symbol;Acc:MGI:108083]
ENSMUSG00000009549	1706	1666	1764	1333	1882	1309	1366	2457	1938	1910	1636	1528	1460	1845	2884	3797	1233	1973	1376	2257	1983	1862	1418	1469	Srp14	signal recognition particle 14 [Source:MGI Symbol;Acc:MGI:107169]
ENSMUSG00000009551	0	0	2	1	0	0	0	2	0	0	0	0	0	0	6	1	3	0	0	2	5	4	0	0	6330409D20Rik	RIKEN cDNA 6330409D20 gene [Source:MGI Symbol;Acc:MGI:1917980]
ENSMUSG00000009555	2202	1652	1228	1398	1405	1733	1800	1963	1280	1849	1322	1696	1300	1805	2188	2224	1557	1477	1054	2245	2054	1674	1531	1919	Cdk9	cyclin-dependent kinase 9 (CDC2-related kinase) [Source:MGI Symbol;Acc:MGI:1328368]
ENSMUSG00000009563	1633	1368	903	978	1183	1267	1210	1545	1165	1315	1309	1174	1199	1534	1675	1719	1077	1228	775	1672	1331	1364	1134	1406	Tor2a	torsin family 2, member A [Source:MGI Symbol;Acc:MGI:1353596]
ENSMUSG00000009566	8447	4261	4010	5143	3697	5329	9118	8688	3627	8362	4772	5093	5486	6693	4607	4469	3237	3538	2675	6191	4731	5205	4369	4017	Fpgs	folylpolyglutamyl synthetase [Source:MGI Symbol;Acc:MGI:95576]
ENSMUSG00000009569	1784	1567	872	1857	954	1910	1710	1460	909	1271	763	964	1226	1316	1544	1446	1430	1099	2401	1806	869	1261	1028	908	Mrtfb	myocardin related transcription factor B [Source:MGI Symbol;Acc:MGI:3050795]
ENSMUSG00000009575	1159	1141	958	1334	784	1355	1453	1458	1066	1641	1235	1009	1171	1442	1137	998	1289	1229	1629	1930	1262	1601	1408	1450	Cbx5	chromobox 5 [Source:MGI Symbol;Acc:MGI:109372]
ENSMUSG00000009580	0	0	0	0	0	0	0	0	0	0	0	0	0	0	0	0	0	0	0	0	0	0	0	0	Odam	odontogenic, ameloblast asssociated [Source:MGI Symbol;Acc:MGI:1916842]
ENSMUSG00000009585	240	486	530	369	575	389	71	134	83	134	60	62	237	190	356	494	346	397	229	95	171	67	64	62	Apobec3	apolipoprotein B mRNA editing enzyme, catalytic polypeptide 3 [Source:MGI Symbol;Acc:MGI:1933111]
ENSMUSG00000009588	0	0	0	0	0	0	0	0	0	0	0	0	0	0	0	0	0	0	0	0	0	0	0	0	St6galnac1	ST6 (alpha-N-acetyl-neuraminyl-2,3-beta-galactosyl-1,3)-N-acetylgalactosaminide alpha-2,6-sialyltransferase 1 [Source:MGI Symbol;Acc:MGI:1341826]
ENSMUSG00000009596	0	0	0	0	0	0	0	0	0	0	0	0	0	0	0	0	0	1	0	0	0	0	0	0	Taf7l	TATA-box binding protein associated factor 7 like [Source:MGI Symbol;Acc:MGI:1921719]
ENSMUSG00000009614	46937	36193	31441	45333	27585	29085	51399	57054	31474	36558	36447	30243	38774	54990	38378	29159	31807	40491	34603	73535	39158	50858	38036	36611	Sardh	sarcosine dehydrogenase [Source:MGI Symbol;Acc:MGI:2183102]
ENSMUSG00000009621	2899	2491	2131	2232	2006	2075	2504	2900	1828	2015	2069	1794	2276	2545	2363	2369	2229	2394	2192	3010	2206	2735	2753	2546	Vav2	vav 2 oncogene [Source:MGI Symbol;Acc:MGI:102718]
ENSMUSG00000009628	0	0	0	0	0	1	0	0	0	0	0	0	0	0	0	0	0	0	0	0	0	0	0	0	Tex15	testis expressed gene 15 [Source:MGI Symbol;Acc:MGI:1934816]
ENSMUSG00000009630	2162	1672	1080	1406	1418	1515	1905	1797	1411	1428	1427	1405	1824	2088	2190	2592	1567	1662	1484	2497	2200	1768	1648	1848	Ppp2cb	protein phosphatase 2 (formerly 2A), catalytic subunit, beta isoform [Source:MGI Symbol;Acc:MGI:1321161]
ENSMUSG00000009633	1571	1977	535	1263	1935	1671	7404	1150	593	2403	714	986	1904	2622	2027	2953	719	3130	490	5441	1095	2929	2298	789	G0s2	G0/G1 switch gene 2 [Source:MGI Symbol;Acc:MGI:1316737]
ENSMUSG00000009640	722	399	409	451	573	540	514	636	335	613	473	414	470	565	637	509	375	559	345	535	422	417	345	371	Dmap1	DNA methyltransferase 1-associated protein 1 [Source:MGI Symbol;Acc:MGI:1913483]
ENSMUSG00000009646	3240	2824	2688	2519	2868	2663	2216	2972	2235	2489	2265	2034	3334	3294	3167	4136	2044	2786	1382	2690	2749	2555	2014	2239	Pla2g12b	phospholipase A2, group XIIB [Source:MGI Symbol;Acc:MGI:1917086]
ENSMUSG00000009647	1255	751	474	829	534	1134	1470	1231	872	987	954	906	771	1000	970	1037	701	728	769	1060	1064	644	558	918	Mcu	mitochondrial calcium uniporter [Source:MGI Symbol;Acc:MGI:3026965]
ENSMUSG00000009654	1279	1288	558	867	643	731	1190	1425	504	612	713	687	913	553	1445	1427	631	1441	993	1074	1319	522	603	420	Oit3	oncoprotein induced transcript 3 [Source:MGI Symbol;Acc:MGI:1201782]
ENSMUSG00000009670	0	0	1	0	0	0	0	0	0	0	0	0	0	0	0	0	0	0	0	0	0	0	0	0	Tex11	testis expressed gene 11 [Source:MGI Symbol;Acc:MGI:1933237]
ENSMUSG00000009681	3747	2663	1709	2819	1790	3101	2719	2485	1735	1867	1616	1705	2406	2675	1863	2189	2514	2493	2119	2629	1871	2091	1816	2024	Bcr	breakpoint cluster region [Source:MGI Symbol;Acc:MGI:88141]
ENSMUSG00000009687	384	348	190	262	261	198	140	289	154	126	115	82	237	139	518	614	190	254	237	153	248	138	118	84	Fxyd5	FXYD domain-containing ion transport regulator 5 [Source:MGI Symbol;Acc:MGI:1201785]
ENSMUSG00000009731	3	11	13	3	1	9	6	7	0	6	1	8	1	7	25	11	12	3	6	17	18	36	0	2	Kcnd1	potassium voltage-gated channel, Shal-related family, member 1 [Source:MGI Symbol;Acc:MGI:96671]
ENSMUSG00000009733	451	271	212	322	253	357	379	450	253	334	279	304	315	377	205	259	282	301	305	360	199	324	287	221	Tfcp2	transcription factor CP2 [Source:MGI Symbol;Acc:MGI:98509]
ENSMUSG00000009734	0	0	0	1	0	0	0	0	0	0	0	0	0	0	0	0	0	0	0	0	0	0	0	0	Pou6f2	POU domain, class 6, transcription factor 2 [Source:MGI Symbol;Acc:MGI:2443631]
ENSMUSG00000009739	522	435	376	320	412	390	379	351	265	335	340	237	368	407	340	364	314	302	251	305	294	275	257	285	Pou6f1	POU domain, class 6, transcription factor 1 [Source:MGI Symbol;Acc:MGI:102935]
ENSMUSG00000009741	3010	2706	2300	2836	2562	3090	2739	2814	2116	2120	2184	1680	2577	2929	2405	2618	2889	2838	2826	3612	2656	2865	2514	2619	Ubp1	upstream binding protein 1 [Source:MGI Symbol;Acc:MGI:104889]
ENSMUSG00000009772	369	298	284	348	232	379	308	394	218	429	284	264	341	231	434	333	254	276	272	531	507	505	343	232	Nuak2	NUAK family, SNF1-like kinase, 2 [Source:MGI Symbol;Acc:MGI:1921387]
ENSMUSG00000009828	1108	946	577	1134	651	1298	1502	989	757	715	657	607	966	1055	1055	1067	974	798	1071	1033	854	1364	654	770	Ick	intestinal cell kinase [Source:MGI Symbol;Acc:MGI:1934157]
ENSMUSG00000009863	9520	7195	7785	7845	7613	7958	8601	13912	8315	8389	7723	7169	8671	11530	11141	9792	8573	11583	6664	12902	11243	8986	8472	7117	Sdhb	succinate dehydrogenase complex, subunit B, iron sulfur (Ip) [Source:MGI Symbol;Acc:MGI:1914930]
ENSMUSG00000009876	10	13	1	0	1	1	6	6	1	0	0	1	0	1	13	16	0	3	0	0	8	4	6	4	Cox4i2	cytochrome c oxidase subunit 4I2 [Source:MGI Symbol;Acc:MGI:2135755]
ENSMUSG00000009894	4753	3177	2799	4137	3250	3415	3896	4126	2535	3117	2992	2528	3508	4770	2784	2234	2684	3651	3294	4229	2459	3025	2504	2246	Snap47	synaptosomal-associated protein, 47 [Source:MGI Symbol;Acc:MGI:1915076]
ENSMUSG00000009900	0	0	0	0	0	0	0	0	0	0	0	0	0	0	0	0	0	0	0	0	0	0	0	0	Wnt3a	wingless-type MMTV integration site family, member 3A [Source:MGI Symbol;Acc:MGI:98956]
ENSMUSG00000009905	1179	1526	1135	889	1228	1096	1686	788	840	732	608	642	1351	1502	1454	1589	1164	1394	949	1641	1054	1397	1585	1230	Kdsr	3-ketodihydrosphingosine reductase [Source:MGI Symbol;Acc:MGI:1918000]
ENSMUSG00000009907	3599	2911	2225	3168	2465	3510	4012	3433	2308	2760	2178	2337	3073	3566	3259	3408	2684	3107	3927	3857	3099	2861	2596	2639	Vps4b	vacuolar protein sorting 4B [Source:MGI Symbol;Acc:MGI:1100499]
ENSMUSG00000009927	11002	11087	17860	9069	19334	10182	8399	16570	13871	10337	11794	10601	11280	13486	20343	32700	9022	14799	8075	15619	14641	13823	10250	11074	Rps25	ribosomal protein S25 [Source:MGI Symbol;Acc:MGI:1922867]
ENSMUSG00000009941	4	0	0	0	0	0	0	0	0	0	4	0	0	0	2	4	0	4	0	4	0	0	0	6	Nxf2	nuclear RNA export factor 2 [Source:MGI Symbol;Acc:MGI:1933192]
ENSMUSG00000009995	1450	1316	1113	1021	1106	1237	1130	1960	1543	1543	1503	1183	1272	1449	1580	1496	1068	1357	1013	1976	1516	1513	1078	1510	Taz	tafazzin [Source:MGI Symbol;Acc:MGI:109626]
ENSMUSG00000010021	16	18	29	22	1	4	4	14	10	3	5	1	13	15	22	19	6	17	0	2	11	6	3	4	Kif19a	kinesin family member 19A [Source:MGI Symbol;Acc:MGI:2447024]
ENSMUSG00000010025	10087	13259	4665	4973	7270	7694	20581	9439	6029	6858	7813	6299	13531	13179	16726	21882	8927	9665	13296	30194	12423	17895	17344	18320	Aldh3a2	aldehyde dehydrogenase family 3, subfamily A2 [Source:MGI Symbol;Acc:MGI:1353452]
ENSMUSG00000010044	8	5	1	1	10	0	5	5	0	2	8	1	1	0	11	19	8	8	6	6	8	2	13	6	Zmynd10	zinc finger, MYND domain containing 10 [Source:MGI Symbol;Acc:MGI:2387863]
ENSMUSG00000010045	1640	1289	863	1126	1125	1198	1504	1751	1156	1364	1142	1016	1072	1303	1580	1579	1209	1357	757	1707	1626	1629	1314	1354	Tmem115	transmembrane protein 115 [Source:MGI Symbol;Acc:MGI:1930765]
ENSMUSG00000010047	2744	2288	1559	1518	1728	1538	2375	2094	1807	1618	1605	1693	1954	2028	2562	2388	1633	2189	1215	3212	2457	2971	2111	2465	Hyal2	hyaluronoglucosaminidase 2 [Source:MGI Symbol;Acc:MGI:1196334]
ENSMUSG00000010048	1979	1804	1246	1733	1643	1459	1721	2492	1838	1966	1750	1639	1837	2126	2857	2799	2024	1819	1580	3524	2390	2174	2124	2237	Ifrd2	interferon-related developmental regulator 2 [Source:MGI Symbol;Acc:MGI:1316708]
ENSMUSG00000010051	967	901	881	867	836	673	957	1244	868	861	1104	772	585	834	614	480	676	783	767	1047	617	1260	729	790	Hyal1	hyaluronoglucosaminidase 1 [Source:MGI Symbol;Acc:MGI:96298]
ENSMUSG00000010054	1377	1146	955	1395	1123	1456	1333	1363	948	1179	1077	964	1147	1709	1459	1666	1271	1487	973	1723	1665	1516	1232	1211	Tusc2	tumor suppressor 2, mitochondrial calcium regulator [Source:MGI Symbol;Acc:MGI:1931086]
ENSMUSG00000010057	753	444	483	645	505	596	647	792	448	646	585	538	648	900	660	602	647	599	619	745	618	571	552	511	Nprl2	NPR2 like, GATOR1 complex subunit [Source:MGI Symbol;Acc:MGI:1914482]
ENSMUSG00000010064	68358	66979	57313	52855	53640	56661	89931	125013	61875	71259	76515	65589	64880	92381	75386	57703	63312	97269	75522	104219	65780	79170	83973	71361	Slc38a3	solute carrier family 38, member 3 [Source:MGI Symbol;Acc:MGI:1923507]
ENSMUSG00000010066	0	0	1	2	0	0	0	1	2	0	0	0	0	0	0	0	0	0	0	0	0	0	0	0	Cacna2d2	calcium channel, voltage-dependent, alpha 2/delta subunit 2 [Source:MGI Symbol;Acc:MGI:1929813]
ENSMUSG00000010067	184	216	109	75	142	187	172	227	195	127	153	161	117	115	197	274	88	115	109	228	201	179	204	265	Rassf1	Ras association (RalGDS/AF-6) domain family member 1 [Source:MGI Symbol;Acc:MGI:1928386]
ENSMUSG00000010080	11	16	27	17	5	1	4	4	1	0	1	5	12	34	39	33	6	13	9	5	1	7	1	8	Epn3	epsin 3 [Source:MGI Symbol;Acc:MGI:1919139]
ENSMUSG00000010086	0	4	0	4	0	0	6	0	0	0	1	0	0	0	0	0	0	0	0	1	0	0	0	0	Rnf112	ring finger protein 112 [Source:MGI Symbol;Acc:MGI:106611]
ENSMUSG00000010095	2416	1773	1066	1903	1439	1868	1753	2122	1330	1396	1550	1324	1428	1616	4455	5845	1715	1842	1705	2309	2096	1558	1588	1642	Slc3a2	solute carrier family 3 (activators of dibasic and neutral amino acid transport), member 2 [Source:MGI Symbol;Acc:MGI:96955]
ENSMUSG00000010097	4315	4010	3490	4028	4316	4397	3689	3870	3153	3836	3185	2985	3140	5029	4331	4986	4367	3734	3418	4268	3745	3785	2867	3535	Nxf1	nuclear RNA export factor 1 [Source:MGI Symbol;Acc:MGI:1858330]
ENSMUSG00000010110	2686	2289	1602	2397	1774	2444	2854	2772	2337	2667	1870	2228	2701	2750	2731	2868	2733	1758	2279	3190	3822	4271	2344	2267	Stx5a	syntaxin 5A [Source:MGI Symbol;Acc:MGI:1928483]
ENSMUSG00000010122	2904	3911	2978	2626	3059	2821	5478	5730	3135	3653	2609	2726	2942	4538	4091	3943	2791	4370	4060	5713	2315	3586	3030	2726	Slc47a1	solute carrier family 47, member 1 [Source:MGI Symbol;Acc:MGI:1914723]
ENSMUSG00000010136	0	0	1	0	0	0	0	0	0	0	0	0	0	0	0	4	0	0	0	0	0	1	0	0	Pifo	primary cilia formation [Source:MGI Symbol;Acc:MGI:1923670]
ENSMUSG00000010142	11	34	1	9	5	22	14	2	1	6	3	8	1	2	40	24	1	12	8	4	12	0	5	2	Tnfrsf13b	tumor necrosis factor receptor superfamily, member 13b [Source:MGI Symbol;Acc:MGI:1889411]
ENSMUSG00000010154	10	26	0	8	9	1	4	13	0	5	0	1	4	0	110	224	7	11	4	0	8	1	4	0	Spire2	spire type actin nucleation factor 2 [Source:MGI Symbol;Acc:MGI:2446256]
ENSMUSG00000010175	4524	4449	3759	5733	3776	6608	10409	3530	1947	5029	2955	1695	4324	5336	2979	3188	2875	4840	3250	4013	2188	5907	5996	3360	Prox1	prospero homeobox 1 [Source:MGI Symbol;Acc:MGI:97772]
ENSMUSG00000010205	1451	1215	889	1106	1067	1316	1528	1561	888	1702	1081	867	1317	1416	1290	1508	1222	1234	953	1405	1346	1181	1145	1177	Raver1	ribonucleoprotein, PTB-binding 1 [Source:MGI Symbol;Acc:MGI:1919016]
ENSMUSG00000010277	9362	8430	6751	8205	6283	7903	9798	10664	6852	8068	8383	5471	8368	8744	6456	5801	7479	7850	8656	10661	7848	8502	7396	7290	2610507B11Rik	RIKEN cDNA 2610507B11 gene [Source:MGI Symbol;Acc:MGI:1919753]
ENSMUSG00000010290	560	512	397	555	455	413	467	520	392	649	341	317	659	610	511	568	527	571	636	640	507	426	479	457	AI597479	expressed sequence AI597479 [Source:MGI Symbol;Acc:MGI:2138299]
ENSMUSG00000010307	1226	2090	1183	849	1303	676	364	582	331	238	270	282	1774	1066	2593	3235	661	1044	387	398	420	321	317	348	Tmem86a	transmembrane protein 86A [Source:MGI Symbol;Acc:MGI:1915143]
ENSMUSG00000010311	1	5	17	2	4	13	1	0	0	2	0	1	1	0	1	3	2	0	0	0	2	4	4	1	Optc	opticin [Source:MGI Symbol;Acc:MGI:2151113]
ENSMUSG00000010342	11	7	6	10	5	13	20	17	5	4	1	1	0	10	11	5	5	3	24	2	10	7	0	1	Tex14	testis expressed gene 14 [Source:MGI Symbol;Acc:MGI:1933227]
ENSMUSG00000010358	739	634	517	532	718	560	573	919	519	610	670	730	589	877	944	821	602	928	560	884	658	604	515	525	Ifi35	interferon-induced protein 35 [Source:MGI Symbol;Acc:MGI:1917360]
ENSMUSG00000010362	358	331	326	294	212	282	296	520	441	320	369	353	323	395	453	338	218	355	315	594	455	378	403	316	Rdm1	RAD52 motif 1 [Source:MGI Symbol;Acc:MGI:1913849]
ENSMUSG00000010376	2143	1907	1417	1848	1919	2016	2048	2990	1580	1995	2014	1896	1972	2648	2992	3083	1842	2420	2165	2713	2404	2170	1715	1902	Nedd8	neural precursor cell expressed, developmentally down-regulated gene 8 [Source:MGI Symbol;Acc:MGI:97301]
ENSMUSG00000010392	2465	2033	1804	2250	1774	2314	2472	2854	2101	2184	1997	1877	1859	2193	2041	2053	2014	2604	2380	2670	1961	2127	2041	1858	Gosr1	golgi SNAP receptor complex member 1 [Source:MGI Symbol;Acc:MGI:1858260]
ENSMUSG00000010406	2298	1695	1544	1315	1921	1633	1492	2867	1964	2118	2001	2094	1993	2313	3062	2989	1227	1808	974	3010	2730	2415	2064	2038	Mrpl52	mitochondrial ribosomal protein L52 [Source:MGI Symbol;Acc:MGI:1916086]
ENSMUSG00000010435	0	0	0	0	0	0	0	0	0	0	0	0	0	0	1	1	0	0	0	0	0	0	0	0	Spaca7	sperm acrosome associated 7 [Source:MGI Symbol;Acc:MGI:1925884]
ENSMUSG00000010453	2710	2201	2214	2355	2129	2504	2380	2487	1840	2547	2084	1707	1807	2183	2597	2312	2514	2491	2140	3326	2597	3136	2619	2306	Kansl3	KAT8 regulatory NSL complex subunit 3 [Source:MGI Symbol;Acc:MGI:1918055]
ENSMUSG00000010461	3	5	6	14	5	7	12	4	10	7	5	15	11	0	14	29	1	7	8	1	1	4	3	4	Eya4	EYA transcriptional coactivator and phosphatase 4 [Source:MGI Symbol;Acc:MGI:1337104]
ENSMUSG00000010476	1	5	1	0	5	2	0	0	0	0	1	4	6	0	0	2	0	0	0	6	0	6	4	2	Ebf3	early B cell factor 3 [Source:MGI Symbol;Acc:MGI:894289]
ENSMUSG00000010492	1	27	11	16	0	23	0	2	9	15	4	4	6	11	1	1	13	1	16	19	2	9	10	7	Uckl1os	uridine-cytidine kinase 1-like 1, opposite strand [Source:MGI Symbol;Acc:MGI:3801877]
ENSMUSG00000010505	0	0	0	0	0	0	0	0	0	0	0	0	0	0	0	0	0	0	0	0	0	0	0	0	Myt1	myelin transcription factor 1 [Source:MGI Symbol;Acc:MGI:1100535]
ENSMUSG00000010517	1903	1486	1173	1634	1562	1851	1697	2259	1567	1476	1626	1209	1568	2068	1832	2294	1589	1803	1698	2294	1657	1509	1381	1614	Faf1	Fas-associated factor 1 [Source:MGI Symbol;Acc:MGI:109419]
ENSMUSG00000010529	4	0	0	0	0	0	0	0	0	0	0	0	0	0	1	0	0	8	0	0	0	0	0	0	Gm266	predicted gene 266 [Source:MGI Symbol;Acc:MGI:2685112]
ENSMUSG00000010538	14	25	34	30	40	20	10	12	10	3	10	9	23	24	38	21	6	32	9	24	7	18	10	15	Tsacc	TSSK6 activating co-chaperone [Source:MGI Symbol;Acc:MGI:1924177]
ENSMUSG00000010554	866	639	488	701	486	775	720	939	394	732	535	467	758	843	622	615	576	651	703	840	668	574	469	460	Mettl16	methyltransferase like 16 [Source:MGI Symbol;Acc:MGI:1914743]
ENSMUSG00000010592	0	0	0	4	0	1	0	1	1	4	1	0	2	1	1	2	1	1	0	4	4	0	6	0	Dazl	deleted in azoospermia-like [Source:MGI Symbol;Acc:MGI:1342328]
ENSMUSG00000010601	4479	3115	3044	3953	2969	3857	5735	4609	3123	4016	3657	2894	3961	5649	3631	2718	3060	3918	5913	6928	4068	3727	3074	2809	Apol7a	apolipoprotein L 7a [Source:MGI Symbol;Acc:MGI:1923011]
ENSMUSG00000010607	921	672	566	695	585	742	752	1190	907	871	1023	991	688	881	1002	1003	736	845	576	1449	1204	1099	957	1094	Pigyl	phosphatidylinositol glycan anchor biosynthesis, class Y-like [Source:MGI Symbol;Acc:MGI:1913518]
ENSMUSG00000010608	2141	2123	2139	2548	2678	3066	3004	2314	1633	2340	1795	1690	2221	3297	2462	2495	2693	2621	3882	3603	2313	2320	1723	2026	Rbm25	RNA binding motif protein 25 [Source:MGI Symbol;Acc:MGI:1914289]
ENSMUSG00000010609	19701	12365	8419	13834	9748	14719	10202	14846	6793	8151	6710	7759	17637	18046	9249	8288	12136	14321	7446	10119	8542	8420	6280	5875	Psen2	presenilin 2 [Source:MGI Symbol;Acc:MGI:109284]
ENSMUSG00000010651	37809	49127	18693	19514	19071	19542	37101	33089	15006	20240	20299	12100	67867	51470	32758	21863	20961	20598	16108	108196	40324	73250	64037	33501	Acaa1b	acetyl-Coenzyme A acyltransferase 1B [Source:MGI Symbol;Acc:MGI:3605455]
ENSMUSG00000010660	77	28	55	26	88	55	7	14	7	18	12	25	36	32	109	46	26	46	18	44	33	17	7	37	Plcd1	phospholipase C, delta 1 [Source:MGI Symbol;Acc:MGI:97614]
ENSMUSG00000010663	49219	72244	34157	24351	41678	44114	42576	41101	19195	31242	30354	26206	66948	51504	40427	47428	45566	63473	27316	35550	30205	25236	39718	38466	Fads1	fatty acid desaturase 1 [Source:MGI Symbol;Acc:MGI:1923517]
ENSMUSG00000010721	235	223	209	142	186	218	294	300	186	217	227	142	237	230	179	228	129	258	153	257	163	201	185	182	Lmbr1	limb region 1 [Source:MGI Symbol;Acc:MGI:1861746]
ENSMUSG00000010751	61	130	57	53	78	51	7	10	11	13	12	9	141	121	43	50	38	132	16	15	13	13	7	2	Tnfrsf22	tumor necrosis factor receptor superfamily, member 22 [Source:MGI Symbol;Acc:MGI:1930270]
ENSMUSG00000010755	2366	1872	882	1830	1302	2322	2151	1292	1154	1967	1161	1671	1897	2327	1904	2178	2018	1635	1299	1459	1804	966	1207	2021	Cars	cysteinyl-tRNA synthetase [Source:MGI Symbol;Acc:MGI:1351477]
ENSMUSG00000010760	5	6	1	14	0	2	1	4	2	5	8	5	14	11	17	29	0	9	0	1	3	0	7	0	Phlda2	pleckstrin homology like domain, family A, member 2 [Source:MGI Symbol;Acc:MGI:1202307]
ENSMUSG00000010796	4	11	5	10	11	23	4	1	0	0	0	4	1	1	46	47	6	7	0	1	0	0	0	0	Asz1	ankyrin repeat, SAM and basic leucine zipper domain containing 1 [Source:MGI Symbol;Acc:MGI:1921318]
ENSMUSG00000010797	147	115	50	108	53	70	79	125	46	87	84	57	122	72	154	54	155	108	52	254	398	156	107	92	Wnt2	wingless-type MMTV integration site family, member 2 [Source:MGI Symbol;Acc:MGI:98954]
ENSMUSG00000010803	0	0	0	0	0	0	0	0	0	0	0	0	0	0	0	0	0	0	0	0	0	0	0	0	Gabra1	gamma-aminobutyric acid (GABA) A receptor, subunit alpha 1 [Source:MGI Symbol;Acc:MGI:95613]
ENSMUSG00000010825	0	0	0	0	0	0	0	0	0	0	0	0	0	0	0	0	0	0	0	0	0	2	0	1	Grid2ip	glutamate receptor, ionotropic, delta 2 (Grid2) interacting protein 1 [Source:MGI Symbol;Acc:MGI:2176213]
ENSMUSG00000010830	14	37	3	9	27	33	2	8	2	3	3	14	1	2	100	120	6	35	4	6	8	13	18	5	Kdelr3	KDEL (Lys-Asp-Glu-Leu) endoplasmic reticulum protein retention receptor 3 [Source:MGI Symbol;Acc:MGI:2145953]
ENSMUSG00000010841	1	1	0	6	4	8	0	2	5	1	0	2	0	1	0	4	0	0	0	1	3	0	4	1	Cfap97d1	CFAP97 domain containing 1 [Source:MGI Symbol;Acc:MGI:1922687]
ENSMUSG00000010911	1042	998	1263	1108	1232	989	804	1183	652	782	692	670	1145	1366	920	997	953	1564	913	922	670	615	583	620	Apip	APAF1 interacting protein [Source:MGI Symbol;Acc:MGI:1926788]
ENSMUSG00000010914	1547	1486	1425	1738	1629	1785	1354	2234	1384	1458	1376	1131	1776	1867	1393	1283	2018	1979	1592	1972	1617	1438	1405	1490	Pdhx	pyruvate dehydrogenase complex, component X [Source:MGI Symbol;Acc:MGI:1351627]
ENSMUSG00000010936	1442	1071	676	1087	915	1295	1286	1395	862	968	949	782	1139	1169	1166	1106	1027	1178	1151	1752	1030	861	960	990	Vac14	Vac14 homolog (S. cerevisiae) [Source:MGI Symbol;Acc:MGI:2157980]
ENSMUSG00000011008	24	10	17	27	1	10	0	30	4	14	4	0	20	7	13	25	9	13	3	8	6	2	6	8	Mcoln2	mucolipin 2 [Source:MGI Symbol;Acc:MGI:1915529]
ENSMUSG00000011034	104	170	106	137	109	383	85	110	56	19	35	94	200	105	289	358	174	206	61	55	67	82	52	47	Slc5a1	solute carrier family 5 (sodium/glucose cotransporter), member 1 [Source:MGI Symbol;Acc:MGI:107678]
ENSMUSG00000011052	0	0	0	0	0	0	0	6	0	0	0	0	0	0	0	0	0	0	0	0	0	0	0	0	-	-
ENSMUSG00000011096	3378	2554	1657	2381	2041	2648	3005	3142	2341	2558	2250	2006	2673	2877	3289	2865	2280	2395	1730	3623	3473	3045	2523	3005	Akt1s1	AKT1 substrate 1 (proline-rich) [Source:MGI Symbol;Acc:MGI:1914855]
ENSMUSG00000011114	3248	2634	2029	2558	2522	2713	2513	3433	1903	2182	2157	2085	2444	3033	3709	4466	1842	2622	2080	2673	1980	2153	1672	1698	Tbrg1	transforming growth factor beta regulated gene 1 [Source:MGI Symbol;Acc:MGI:1100877]
ENSMUSG00000011118	0	0	0	0	0	0	0	0	0	0	0	0	0	0	0	0	0	0	0	0	0	0	0	0	Panx3	pannexin 3 [Source:MGI Symbol;Acc:MGI:1918881]
ENSMUSG00000011148	1499	982	841	1100	1055	772	1053	1600	888	675	698	752	1069	1392	945	603	944	1165	814	1443	1007	847	887	803	Adssl1	adenylosuccinate synthetase like 1 [Source:MGI Symbol;Acc:MGI:87947]
ENSMUSG00000011154	0	0	0	4	0	0	0	0	0	0	0	0	0	0	6	0	0	4	0	0	0	0	0	0	Cfap161	cilia and flagella associated protein 161 [Source:MGI Symbol;Acc:MGI:1922806]
ENSMUSG00000011158	793	666	576	723	648	789	848	992	640	783	743	574	591	779	809	759	536	691	654	1043	797	723	647	693	Brf1	BRF1, RNA polymerase III transcription initiation factor 90 kDa subunit [Source:MGI Symbol;Acc:MGI:1919558]
ENSMUSG00000011171	0	6	0	0	0	0	1	0	5	0	0	0	0	0	0	0	0	0	0	0	0	0	0	0	Vipr2	vasoactive intestinal peptide receptor 2 [Source:MGI Symbol;Acc:MGI:107166]
ENSMUSG00000011179	1936	2763	2028	2204	2868	2059	2644	4851	3049	3004	3287	2302	1896	3036	4456	5242	2187	2915	4547	4700	2791	3589	2928	2887	Odc1	ornithine decarboxylase, structural 1 [Source:MGI Symbol;Acc:MGI:97402]
ENSMUSG00000011254	150	87	67	132	94	154	151	161	75	146	92	68	128	84	221	254	65	121	60	135	99	82	66	76	Thg1l	tRNA-histidine guanylyltransferase 1-like (S. cerevisiae) [Source:MGI Symbol;Acc:MGI:1913878]
ENSMUSG00000011256	58	78	5	62	19	60	75	58	18	31	31	35	53	15	87	67	23	53	93	51	79	37	22	15	Adam19	a disintegrin and metallopeptidase domain 19 (meltrin beta) [Source:MGI Symbol;Acc:MGI:105377]
ENSMUSG00000011257	2946	2751	1738	1880	2450	1977	2077	2717	1899	2056	2432	1634	2375	2596	3040	3161	2164	2677	1870	3321	2368	2822	2389	2699	Pabpc4	poly(A) binding protein, cytoplasmic 4 [Source:MGI Symbol;Acc:MGI:2385206]
ENSMUSG00000011263	205	156	67	109	95	123	154	267	108	235	189	142	198	165	281	158	177	238	151	359	464	197	165	161	Exoc3l2	exocyst complex component 3-like 2 [Source:MGI Symbol;Acc:MGI:1921713]
ENSMUSG00000011267	17	24	12	49	14	26	25	7	10	18	6	22	21	29	40	37	9	28	1	35	17	18	18	3	Zfp296	zinc finger protein 296 [Source:MGI Symbol;Acc:MGI:1926956]
ENSMUSG00000011305	4978	3702	2620	2475	3371	1675	2919	7149	1484	4469	2818	2153	2552	2788	2279	2700	1983	2305	986	3484	3120	2728	2613	2803	Plin5	perilipin 5 [Source:MGI Symbol;Acc:MGI:1914218]
ENSMUSG00000011306	900	643	449	600	683	702	912	838	536	725	648	590	579	699	608	541	606	757	592	692	608	685	545	569	Sugp1	SURP and G patch domain containing 1 [Source:MGI Symbol;Acc:MGI:1917866]
ENSMUSG00000011349	0	0	0	0	0	0	0	0	0	0	0	0	0	0	0	0	0	0	0	0	0	1	0	0	Dmrtc2	doublesex and mab-3 related transcription factor like family C2 [Source:MGI Symbol;Acc:MGI:1918491]
ENSMUSG00000011350	0	0	2	0	0	0	0	0	0	0	1	0	0	0	0	0	0	0	0	0	1	0	0	0	Gm5893	predicted gene 5893 [Source:MGI Symbol;Acc:MGI:3645761]
ENSMUSG00000011382	8717	7843	6787	6692	6428	7211	12491	11877	7056	7680	6480	6655	7254	9580	6780	5776	6776	10262	9917	11557	6289	7447	8733	8028	Dhdh	dihydrodiol dehydrogenase (dimeric) [Source:MGI Symbol;Acc:MGI:1919005]
ENSMUSG00000011427	153	231	216	137	103	251	242	303	219	469	179	253	235	178	241	200	299	229	193	255	377	225	232	296	Zfp790	zinc finger protein 790 [Source:MGI Symbol;Acc:MGI:1923431]
ENSMUSG00000011463	0	12	0	0	0	0	0	0	0	0	0	0	0	0	0	0	0	0	6	0	0	0	0	0	Cpb1	carboxypeptidase B1 (tissue) [Source:MGI Symbol;Acc:MGI:1923953]
ENSMUSG00000011486	0	0	0	0	0	0	0	0	0	0	0	0	0	0	0	0	0	0	0	0	0	0	0	0	Slc25a41	solute carrier family 25, member 41 [Source:MGI Symbol;Acc:MGI:2144215]
ENSMUSG00000011589	0	9	1	1	8	0	0	2	9	0	0	2	0	2	2	7	7	4	5	3	1	0	1	1	Fsd1	fibronectin type 3 and SPRY domain-containing protein [Source:MGI Symbol;Acc:MGI:1934858]
ENSMUSG00000011632	0	0	0	0	0	0	1	0	0	0	0	0	0	0	0	0	0	0	0	0	0	1	0	0	Pinlyp	phospholipase A2 inhibitor and LY6/PLAUR domain containing [Source:MGI Symbol;Acc:MGI:3615324]
ENSMUSG00000011658	632	393	436	455	422	268	336	712	425	476	395	388	568	705	398	326	283	456	234	457	323	528	326	310	Fuz	fuzzy planar cell polarity protein [Source:MGI Symbol;Acc:MGI:1917550]
ENSMUSG00000011751	4	0	0	0	1	1	0	1	1	1	0	0	1	0	5	1	4	1	0	2	7	0	0	0	Sptbn4	spectrin beta, non-erythrocytic 4 [Source:MGI Symbol;Acc:MGI:1890574]
ENSMUSG00000011752	7534	5542	4844	6046	5139	5986	6214	10634	4583	7372	4998	4451	6712	7392	6152	8370	6085	6872	5130	7241	6665	5139	5564	5033	Pgam1	phosphoglycerate mutase 1 [Source:MGI Symbol;Acc:MGI:97552]
ENSMUSG00000011831	8402	5935	4655	8250	4973	8899	10130	6370	5223	5212	5068	4632	6311	8282	5640	7821	6777	6365	7871	7921	6723	5849	5115	6175	Evi5	ecotropic viral integration site 5 [Source:MGI Symbol;Acc:MGI:104736]
ENSMUSG00000011832	247	237	159	186	123	239	184	306	144	274	150	162	203	221	184	185	183	220	153	210	170	150	154	120	Evi5l	ecotropic viral integration site 5 like [Source:MGI Symbol;Acc:MGI:2442167]
ENSMUSG00000011837	798	537	388	408	443	577	609	549	353	485	500	465	480	574	690	624	569	582	354	676	601	480	511	511	Snapc2	small nuclear RNA activating complex, polypeptide 2 [Source:MGI Symbol;Acc:MGI:1914861]
ENSMUSG00000011877	1045	832	455	818	633	941	957	768	635	595	514	638	784	580	962	1075	1008	770	614	988	974	724	584	721	Git1	GIT ArfGAP 1 [Source:MGI Symbol;Acc:MGI:1927140]
ENSMUSG00000011884	447	414	199	374	282	262	159	331	172	224	130	116	347	146	639	734	235	278	326	163	284	123	85	122	Gltp	glycolipid transfer protein [Source:MGI Symbol;Acc:MGI:1929253]
ENSMUSG00000011958	1976	2023	1737	1858	1728	1757	1928	2590	1749	2290	1662	1566	1704	2043	2555	2783	1940	2223	2464	2891	1993	1802	1742	2012	Bnip2	BCL2/adenovirus E1B interacting protein 2 [Source:MGI Symbol;Acc:MGI:109327]
ENSMUSG00000011960	791	930	917	801	846	789	760	1053	811	1416	825	809	784	915	730	871	878	952	1005	1158	1022	867	883	982	Ccnt1	cyclin T1 [Source:MGI Symbol;Acc:MGI:1328363]
ENSMUSG00000012017	346	382	150	162	209	221	282	369	206	214	186	274	307	189	533	407	174	265	73	262	271	360	182	227	Scarf2	scavenger receptor class F, member 2 [Source:MGI Symbol;Acc:MGI:1858430]
ENSMUSG00000012042	2	1	8	0	0	0	0	0	0	0	7	0	0	0	0	0	4	1	0	0	0	1	1	3	4930579F01Rik	RIKEN cDNA 4930579F01 gene [Source:MGI Symbol;Acc:MGI:1914991]
ENSMUSG00000012076	97	120	128	137	122	209	142	107	72	141	131	83	125	164	142	164	101	95	119	112	148	64	78	103	Brms1l	breast cancer metastasis-suppressor 1-like [Source:MGI Symbol;Acc:MGI:1196337]
ENSMUSG00000012114	2998	2042	2011	2692	2188	2680	2137	1950	1021	1483	1235	1108	1857	2441	1577	1758	2397	2547	1405	1665	1134	1385	1207	1284	Med15	mediator complex subunit 15 [Source:MGI Symbol;Acc:MGI:2137379]
ENSMUSG00000012117	2173	1444	997	1565	1124	1587	1609	2225	1430	1689	1338	1269	1701	1994	1860	1796	1234	1478	1608	2319	1408	1808	1173	1001	Dhdds	dehydrodolichyl diphosphate synthase [Source:MGI Symbol;Acc:MGI:1914672]
ENSMUSG00000012123	255	299	349	119	382	134	67	197	82	65	54	54	212	338	189	98	383	450	126	158	166	96	86	142	Crybg2	crystallin beta-gamma domain containing 2 [Source:MGI Symbol;Acc:MGI:1334463]
ENSMUSG00000012126	1	7	0	10	0	6	0	5	0	0	3	0	1	3	21	12	0	7	1	2	5	17	4	0	Ubxn11	UBX domain protein 11 [Source:MGI Symbol;Acc:MGI:1914836]
ENSMUSG00000012187	0	23	4	1	1	11	36	10	1	1	16	1	7	10	26	12	2	5	0	61	7	17	6	20	Mogat1	monoacylglycerol O-acyltransferase 1 [Source:MGI Symbol;Acc:MGI:1915643]
ENSMUSG00000012211	0	0	0	0	0	0	0	0	0	0	0	0	0	4	0	0	0	0	0	0	0	0	0	0	Tex22	testis expressed gene 22 [Source:MGI Symbol;Acc:MGI:1922921]
ENSMUSG00000012282	0	0	0	0	0	0	0	0	0	0	0	0	0	0	0	0	0	0	0	0	0	0	0	0	Wnt8a	wingless-type MMTV integration site family, member 8A [Source:MGI Symbol;Acc:MGI:107924]
ENSMUSG00000012296	669	419	373	394	408	481	365	469	282	383	282	278	497	646	410	549	390	432	260	509	375	314	246	234	Tjap1	tight junction associated protein 1 [Source:MGI Symbol;Acc:MGI:1921344]
ENSMUSG00000012350	138	290	74	291	213	129	41	43	21	15	16	17	274	146	264	365	158	85	63	32	32	43	16	19	Ehf	ets homologous factor [Source:MGI Symbol;Acc:MGI:1270840]
ENSMUSG00000012396	0	0	0	0	0	0	0	0	0	0	0	0	0	0	0	0	0	0	0	0	0	0	0	0	Nanog	Nanog homeobox [Source:MGI Symbol;Acc:MGI:1919200]
ENSMUSG00000012405	9413	7897	9934	6611	8985	6852	5911	11463	9181	7787	8829	6965	8962	9167	12563	16476	6195	8505	4326	11412	9593	9306	7793	7969	Rpl15	ribosomal protein L15 [Source:MGI Symbol;Acc:MGI:1913730]
ENSMUSG00000012422	2286	2270	2083	2157	1925	2619	1979	3040	2123	2793	2298	1910	2629	3104	3178	4825	2020	1935	2191	3275	3003	3179	1986	2038	Tmem167	transmembrane protein 167 [Source:MGI Symbol;Acc:MGI:1913324]
ENSMUSG00000012428	10036	20963	11576	13607	11273	9171	7279	7459	10767	8494	6633	8320	9471	11030	10120	15701	12254	14130	19084	12949	5087	4484	6924	11972	Steap4	STEAP family member 4 [Source:MGI Symbol;Acc:MGI:1923560]
ENSMUSG00000012429	491	377	447	467	439	494	413	594	405	396	466	325	453	531	580	657	328	579	474	818	503	436	399	432	Mplkip	M-phase specific PLK1 intereacting protein [Source:MGI Symbol;Acc:MGI:1913558]
ENSMUSG00000012443	64	27	16	49	27	93	43	41	20	40	66	20	33	39	208	127	33	29	58	17	54	45	11	50	Kif11	kinesin family member 11 [Source:MGI Symbol;Acc:MGI:1098231]
ENSMUSG00000012483	251	286	282	172	303	340	168	303	225	223	212	228	267	258	407	662	151	405	229	305	310	316	218	188	Rpa3	replication protein A3 [Source:MGI Symbol;Acc:MGI:1915490]
ENSMUSG00000012519	450	545	320	513	425	632	242	334	128	174	150	181	586	538	513	730	332	391	206	80	140	111	111	89	Mlkl	mixed lineage kinase domain-like [Source:MGI Symbol;Acc:MGI:1921818]
ENSMUSG00000012520	0	0	0	0	0	0	0	0	0	0	0	0	0	0	0	0	0	0	0	0	0	0	0	0	Phox2b	paired-like homeobox 2b [Source:MGI Symbol;Acc:MGI:1100882]
ENSMUSG00000012535	1803	1499	1299	1853	1305	1922	2165	2288	1476	1963	1837	1430	1542	1879	1557	1549	1488	1703	2067	2226	1573	1698	1636	1619	Tnpo3	transportin 3 [Source:MGI Symbol;Acc:MGI:1196412]
ENSMUSG00000012609	548	541	493	540	465	515	716	596	362	421	468	417	437	458	444	600	504	540	720	809	398	574	521	513	Ttll5	tubulin tyrosine ligase-like family, member 5 [Source:MGI Symbol;Acc:MGI:2443657]
ENSMUSG00000012640	493	500	570	417	508	617	483	405	297	563	370	311	452	426	565	703	548	493	449	476	454	430	332	432	Zfp715	zinc finger protein 715 [Source:MGI Symbol;Acc:MGI:1917180]
ENSMUSG00000012705	0	6	1	9	0	1	4	0	0	0	0	0	0	0	0	1	0	0	2	64	0	0	0	0	Retn	resistin [Source:MGI Symbol;Acc:MGI:1888506]
ENSMUSG00000012777	0	0	0	0	0	0	0	0	0	0	0	0	0	0	0	0	0	0	0	0	0	0	0	0	Acp4	acid phosphatase 4 [Source:MGI Symbol;Acc:MGI:3644563]
ENSMUSG00000012819	2	2	2	1	0	0	4	1	0	1	1	0	2	0	2	9	0	7	15	0	0	4	0	0	Cdh23	cadherin 23 (otocadherin) [Source:MGI Symbol;Acc:MGI:1890219]
ENSMUSG00000012848	12514	9863	11198	7624	12548	8227	7528	14637	12170	10137	11162	10407	10536	12210	16683	21310	7671	10272	6732	14669	13703	12364	9649	10749	Rps5	ribosomal protein S5 [Source:MGI Symbol;Acc:MGI:1097682]
ENSMUSG00000012889	1	22	3	29	15	2	9	17	2	24	2	1	11	2	21	40	9	4	38	17	9	14	1	3	Podnl1	podocan-like 1 [Source:MGI Symbol;Acc:MGI:2685352]
ENSMUSG00000013033	141	218	89	105	101	163	114	172	115	149	100	106	162	60	237	174	83	110	106	158	176	209	115	77	Adgrl1	adhesion G protein-coupled receptor L1 [Source:MGI Symbol;Acc:MGI:1929461]
ENSMUSG00000013076	297	410	185	241	174	312	383	568	173	248	265	182	365	208	511	475	222	354	352	586	493	419	248	191	Amotl1	angiomotin-like 1 [Source:MGI Symbol;Acc:MGI:1922973]
ENSMUSG00000013083	0	0	0	0	2	0	0	0	0	0	0	0	0	0	6	0	0	0	0	0	1	0	0	0	2200002J24Rik	RIKEN cDNA 2200002J24 gene [Source:MGI Symbol;Acc:MGI:1916397]
ENSMUSG00000013089	307	290	211	311	261	258	214	518	339	356	325	236	192	194	346	286	238	266	244	298	364	386	242	286	Etv5	ets variant 5 [Source:MGI Symbol;Acc:MGI:1096867]
ENSMUSG00000013091	10	14	0	16	10	9	25	5	12	7	6	2	10	10	3	18	4	4	6	12	7	17	3	9	Tmem190	transmembrane protein 190 [Source:MGI Symbol;Acc:MGI:1925302]
ENSMUSG00000013150	530	254	240	391	235	537	364	441	292	528	382	391	347	417	410	313	306	261	244	397	401	378	311	345	Gfod2	glucose-fructose oxidoreductase domain containing 2 [Source:MGI Symbol;Acc:MGI:1917825]
ENSMUSG00000013155	26	13	8	23	34	8	14	47	4	28	9	13	14	19	59	28	48	20	17	34	19	14	1	2	Enkd1	enkurin domain containing 1 [Source:MGI Symbol;Acc:MGI:2142593]
ENSMUSG00000013158	1	0	0	4	0	8	0	0	0	1	1	0	0	0	0	0	0	0	0	7	0	0	0	0	4933405L10Rik	RIKEN cDNA 4933405L10 gene [Source:MGI Symbol;Acc:MGI:1918296]
ENSMUSG00000013160	5084	3536	2996	4161	3607	4176	4214	4520	2893	3724	3539	3087	3926	4809	5158	5306	3621	4525	3489	5272	4179	3885	3307	3511	Atp6v0d1	ATPase, H+ transporting, lysosomal V0 subunit D1 [Source:MGI Symbol;Acc:MGI:1201778]
ENSMUSG00000013236	323	406	250	199	243	217	224	255	161	221	174	125	354	222	412	332	185	212	98	167	150	217	223	173	Ptprs	protein tyrosine phosphatase, receptor type, S [Source:MGI Symbol;Acc:MGI:97815]
ENSMUSG00000013275	349	495	456	383	362	328	326	547	378	355	408	297	346	392	296	204	423	459	275	303	228	344	351	301	Slc41a1	solute carrier family 41, member 1 [Source:MGI Symbol;Acc:MGI:2444823]
ENSMUSG00000013338	0	0	0	4	0	0	0	0	0	0	0	0	0	0	0	0	0	0	0	0	0	0	0	0	Fer1l4	fer-1-like 4 (C. elegans) [Source:MGI Symbol;Acc:MGI:1921812]
ENSMUSG00000013353	0	0	1	0	0	0	0	0	0	0	0	0	0	0	0	0	0	0	0	0	0	0	0	0	4931406B18Rik	RIKEN cDNA 4931406B18 gene [Source:MGI Symbol;Acc:MGI:1921304]
ENSMUSG00000013367	13	21	2	13	3	1	13	16	5	10	5	6	29	7	27	5	21	1	7	39	19	8	26	27	Iglon5	IgLON family member 5 [Source:MGI Symbol;Acc:MGI:2686277]
ENSMUSG00000013415	0	0	0	0	0	0	0	0	0	0	0	0	0	0	0	0	0	0	0	0	0	0	0	0	Igf2bp1	insulin-like growth factor 2 mRNA binding protein 1 [Source:MGI Symbol;Acc:MGI:1890357]
ENSMUSG00000013418	2	5	0	0	1	1	0	3	0	1	1	0	0	0	6	2	1	0	0	0	1	0	0	0	B4galnt2	beta-1,4-N-acetyl-galactosaminyl transferase 2 [Source:MGI Symbol;Acc:MGI:1342058]
ENSMUSG00000013419	75	92	55	48	77	63	44	51	32	38	9	54	48	21	69	99	30	38	18	27	37	34	21	28	Zfp651	zinc finger protein 651 [Source:MGI Symbol;Acc:MGI:2670992]
ENSMUSG00000013465	1641	1195	694	1055	716	1142	1162	1526	1030	1281	935	902	1322	1231	1248	1369	911	949	794	1576	1079	1180	849	923	Nelfb	negative elongation factor complex member B [Source:MGI Symbol;Acc:MGI:1931035]
ENSMUSG00000013483	23	4	1	8	2	23	9	16	0	0	3	6	1	7	0	1	0	1	0	5	1	1	2	6	Card14	caspase recruitment domain family, member 14 [Source:MGI Symbol;Acc:MGI:2386258]
ENSMUSG00000013495	505	406	363	455	305	388	517	404	299	303	325	300	467	501	439	417	267	489	409	459	195	400	231	292	Tmem175	transmembrane protein 175 [Source:MGI Symbol;Acc:MGI:1919642]
ENSMUSG00000013523	7	4	0	1	0	0	0	4	0	0	0	0	0	0	2	12	0	2	0	1	0	0	0	0	Bcas1	breast carcinoma amplified sequence 1 [Source:MGI Symbol;Acc:MGI:1924210]
ENSMUSG00000013539	1665	1313	1379	1224	1456	1015	1259	3081	1499	1704	1684	1495	1437	1742	2097	2328	1624	2121	1279	2320	1597	1664	1526	1690	Tango2	transport and golgi organization 2 [Source:MGI Symbol;Acc:MGI:101825]
ENSMUSG00000013562	0	0	0	0	0	0	0	0	0	1	0	0	0	0	0	0	0	0	2	0	0	0	0	0	4833413E03Rik	RIKEN cDNA 4833413E03 gene [Source:MGI Symbol;Acc:MGI:1925354]
ENSMUSG00000013584	10	8	16	9	8	55	22	0	7	3	16	4	10	17	42	29	0	25	17	14	2	11	8	12	Aldh1a2	aldehyde dehydrogenase family 1, subfamily A2 [Source:MGI Symbol;Acc:MGI:107928]
ENSMUSG00000013593	11922	9142	7458	8489	8317	9618	9929	15037	8392	9952	8827	8726	10744	11820	11915	12890	9520	11219	8371	14979	12722	10776	10262	10233	Ndufs2	NADH:ubiquinone oxidoreductase core subunit S2 [Source:MGI Symbol;Acc:MGI:2385112]
ENSMUSG00000013611	0	0	0	0	4	5	22	1	0	0	0	0	1	1	1	0	0	0	0	0	0	4	0	0	Snx31	sorting nexin 31 [Source:MGI Symbol;Acc:MGI:1913946]
ENSMUSG00000013622	3318	3170	2930	2713	3498	2846	3027	3386	2559	2318	2506	2401	2662	3236	3639	4521	2628	3444	2604	3817	2945	3167	2339	2873	Atraid	all-trans retinoic acid induced differentiation factor [Source:MGI Symbol;Acc:MGI:1918918]
ENSMUSG00000013629	1196	471	267	1305	321	833	536	876	754	1031	854	598	781	1078	685	564	720	359	674	1610	896	1192	548	495	Cad	carbamoyl-phosphate synthetase 2, aspartate transcarbamylase, and dihydroorotase [Source:MGI Symbol;Acc:MGI:1916969]
ENSMUSG00000013643	0	0	0	0	0	0	0	0	0	0	0	0	0	0	0	0	0	0	0	0	0	0	0	0	Lypd8	LY6/PLAUR domain containing 8 [Source:MGI Symbol;Acc:MGI:1917413]
ENSMUSG00000013646	921	848	620	552	430	670	669	696	508	880	458	388	1076	940	809	720	679	700	427	913	721	805	740	577	Sh3bp5l	SH3 binding domain protein 5 like [Source:MGI Symbol;Acc:MGI:1933124]
ENSMUSG00000013653	0	0	1	0	0	0	0	0	0	0	0	0	0	0	0	0	0	0	0	0	0	0	0	0	1810065E05Rik	RIKEN cDNA 1810065E05 gene [Source:MGI Symbol;Acc:MGI:1917114]
ENSMUSG00000013662	3004	3012	2769	3160	2686	3552	3650	3374	2341	2389	2367	2274	2878	3388	2851	3181	3053	3776	3398	3666	2831	2755	2669	2759	Atad1	ATPase family, AAA domain containing 1 [Source:MGI Symbol;Acc:MGI:1915229]
ENSMUSG00000013663	9058	7194	6388	8520	5316	9190	9435	9209	5666	6263	5457	4765	7095	8417	5520	6547	7903	8824	8404	8511	6606	6315	5731	6484	Pten	phosphatase and tensin homolog [Source:MGI Symbol;Acc:MGI:109583]
ENSMUSG00000013668	0	0	0	0	0	0	0	0	0	0	0	0	0	0	0	0	0	0	0	0	0	0	0	0	4933402N03Rik	RIKEN cDNA 4933402N03 gene [Source:MGI Symbol;Acc:MGI:1914681]
ENSMUSG00000013698	1202	1177	657	714	736	961	1018	1151	507	830	619	709	1182	678	1524	1597	772	1202	870	977	1089	542	634	638	Pea15a	phosphoprotein enriched in astrocytes 15A [Source:MGI Symbol;Acc:MGI:104799]
ENSMUSG00000013701	2719	2015	1985	1856	2006	2079	2170	3996	2560	2378	2531	2162	2457	2446	2586	3069	1802	2196	1492	3934	3091	2902	2047	2202	Timm23	translocase of inner mitochondrial membrane 23 [Source:MGI Symbol;Acc:MGI:1858317]
ENSMUSG00000013707	120	76	76	87	78	74	28	102	51	51	36	19	108	65	149	126	60	74	54	36	78	34	37	14	Tnfaip8l2	tumor necrosis factor, alpha-induced protein 8-like 2 [Source:MGI Symbol;Acc:MGI:1917019]
ENSMUSG00000013736	766	841	797	805	872	897	718	897	665	805	721	653	691	874	1045	1348	899	1114	949	962	978	1004	815	702	Trnt1	tRNA nucleotidyl transferase, CCA-adding, 1 [Source:MGI Symbol;Acc:MGI:1917297]
ENSMUSG00000013766	1	0	0	7	4	2	4	2	0	7	2	0	11	0	8	1	0	0	10	1	0	1	0	0	Ly6g6e	lymphocyte antigen 6 complex, locus G6E [Source:MGI Symbol;Acc:MGI:1917524]
ENSMUSG00000013787	4769	3770	2854	3346	3144	3394	3818	4324	3119	3298	2962	2778	3457	4084	3704	3603	3622	4014	2459	4778	3641	3531	3193	3499	Ehmt2	euchromatic histone lysine N-methyltransferase 2 [Source:MGI Symbol;Acc:MGI:2148922]
ENSMUSG00000013822	1476	1226	1453	1229	1432	1330	1050	1652	1483	1346	1489	1236	1399	1535	2184	2564	1307	1450	1014	2023	1850	1874	1325	1341	Elof1	ELF1 homolog, elongation factor 1 [Source:MGI Symbol;Acc:MGI:1913376]
ENSMUSG00000013833	1353	995	1022	777	1078	914	1192	1441	654	970	917	737	1080	1180	1055	1038	699	864	709	1024	762	839	692	732	Med16	mediator complex subunit 16 [Source:MGI Symbol;Acc:MGI:2158394]
ENSMUSG00000013846	7434	4445	3271	7409	4301	8182	6217	8024	4785	7402	6462	5692	4210	4701	3302	3292	5131	4444	4665	4713	7293	3943	4320	5715	St3gal1	ST3 beta-galactoside alpha-2,3-sialyltransferase 1 [Source:MGI Symbol;Acc:MGI:98304]
ENSMUSG00000013858	7662	5841	3602	3852	3812	3855	4977	6486	4912	4759	4828	4674	5438	6343	7563	6410	4729	4933	3025	7686	6463	6826	5847	6404	Tmem259	transmembrane protein 259 [Source:MGI Symbol;Acc:MGI:2177957]
ENSMUSG00000013878	1066	1044	705	1174	692	1105	1093	1189	818	896	723	747	976	1189	829	889	1116	858	1158	1412	859	981	852	822	Rnf170	ring finger protein 170 [Source:MGI Symbol;Acc:MGI:1924983]
ENSMUSG00000013921	25	31	24	8	24	15	46	32	24	17	3	15	26	7	95	117	1	40	14	27	22	6	5	42	Clip3	CAP-GLY domain containing linker protein 3 [Source:MGI Symbol;Acc:MGI:1923936]
ENSMUSG00000013928	0	0	0	0	0	0	0	0	0	0	0	0	0	0	0	0	1	0	0	0	0	1	0	0	Thap8	THAP domain containing 8 [Source:MGI Symbol;Acc:MGI:1922879]
ENSMUSG00000013936	0	0	0	0	0	0	0	0	0	0	0	0	0	0	0	0	0	0	0	0	0	0	0	0	Myl2	myosin, light polypeptide 2, regulatory, cardiac, slow [Source:MGI Symbol;Acc:MGI:97272]
ENSMUSG00000013973	141	132	153	135	133	117	130	129	118	130	115	66	118	104	126	144	121	164	121	141	130	153	77	113	Dedd	death effector domain-containing [Source:MGI Symbol;Acc:MGI:1333874]
ENSMUSG00000013974	9	7	8	7	0	13	12	11	16	2	0	6	7	1	17	37	7	5	13	1	12	5	1	1	Mcemp1	mast cell expressed membrane protein 1 [Source:MGI Symbol;Acc:MGI:1916439]
ENSMUSG00000013997	4974	4275	3226	3801	4074	3832	4890	5731	3619	3935	4134	3466	3895	4926	4308	4489	3508	4953	3768	5144	3729	3942	3630	3526	Nit1	nitrilase 1 [Source:MGI Symbol;Acc:MGI:1350916]
ENSMUSG00000014030	4	10	6	28	1	12	7	13	3	1	14	12	8	4	16	17	4	6	42	24	17	9	4	2	Pax5	paired box 5 [Source:MGI Symbol;Acc:MGI:97489]
ENSMUSG00000014039	221	210	205	293	248	240	258	264	193	381	169	133	180	311	231	218	265	262	237	328	333	191	249	210	Prdm15	PR domain containing 15 [Source:MGI Symbol;Acc:MGI:1930121]
ENSMUSG00000014074	634	566	560	803	546	701	729	689	466	759	571	430	527	899	608	632	623	605	673	789	641	495	444	510	Rnf168	ring finger protein 168 [Source:MGI Symbol;Acc:MGI:1917488]
ENSMUSG00000014075	69	105	84	47	76	79	24	99	34	47	38	23	51	89	107	132	15	65	37	43	43	64	41	32	Tctex1d2	Tctex1 domain containing 2 [Source:MGI Symbol;Acc:MGI:1913311]
ENSMUSG00000014077	13709	12292	9215	9361	10817	9718	15979	16244	13826	11658	16290	12431	12182	14833	12454	12603	11709	13670	15548	25824	18579	21381	19119	20344	Chp1	calcineurin-like EF hand protein 1 [Source:MGI Symbol;Acc:MGI:1927185]
ENSMUSG00000014104	0	0	0	0	0	0	0	0	0	0	0	0	0	0	0	0	0	0	0	0	0	0	0	0	Sval2	seminal vesicle antigen-like 2 [Source:MGI Symbol;Acc:MGI:1934254]
ENSMUSG00000014158	35	47	12	27	17	16	12	24	18	37	10	13	29	33	78	55	16	40	10	18	36	5	18	9	Trpv4	transient receptor potential cation channel, subfamily V, member 4 [Source:MGI Symbol;Acc:MGI:1926945]
ENSMUSG00000014164	261	221	178	229	140	200	224	383	234	295	169	168	154	232	139	148	253	229	269	249	186	182	275	298	Klhl3	kelch-like 3 [Source:MGI Symbol;Acc:MGI:2445185]
ENSMUSG00000014177	1273	1213	1043	1050	1090	1096	1234	1584	1218	1123	976	937	1238	1282	1496	2389	950	1388	1046	1976	1250	1452	1219	1115	Tvp23b	trans-golgi network vesicle protein 23B [Source:MGI Symbol;Acc:MGI:1914760]
ENSMUSG00000014195	2395	1775	1436	1782	1955	2038	2340	2334	1505	1890	1524	1621	1859	2092	2068	1928	1964	2536	2131	2243	1996	1722	1496	1868	Dnajc7	DnaJ heat shock protein family (Hsp40) member C7 [Source:MGI Symbol;Acc:MGI:1928373]
ENSMUSG00000014198	0	0	0	2	0	0	1	2	4	0	0	0	0	0	0	0	0	0	0	0	0	0	0	0	Zfp385c	zinc finger protein 385C [Source:MGI Symbol;Acc:MGI:3608347]
ENSMUSG00000014226	2018	1701	1007	1891	1347	1835	1528	2022	1393	1740	1352	1365	1853	2371	2267	2113	2007	1871	2196	2428	1942	1928	1573	1563	Cacybp	calcyclin binding protein [Source:MGI Symbol;Acc:MGI:1270839]
ENSMUSG00000014232	90	102	107	59	108	142	146	165	81	94	91	97	111	115	192	114	62	134	161	200	120	109	118	101	Cluap1	clusterin associated protein 1 [Source:MGI Symbol;Acc:MGI:1924029]
ENSMUSG00000014243	272	336	327	292	416	284	330	505	389	312	280	244	277	393	515	578	284	440	333	508	408	323	342	324	Zswim7	zinc finger SWIM-type containing 7 [Source:MGI Symbol;Acc:MGI:1916997]
ENSMUSG00000014245	181	181	115	152	131	156	212	181	151	211	141	141	178	156	218	222	74	180	122	242	153	185	132	226	Pigl	phosphatidylinositol glycan anchor biosynthesis, class L [Source:MGI Symbol;Acc:MGI:2681271]
ENSMUSG00000014294	3031	1811	1845	1769	2014	1972	1641	5043	3173	3209	2882	2800	2801	2479	3446	3004	1643	2195	1329	4850	4284	3627	2889	3024	Ndufa2	NADH:ubiquinone oxidoreductase subunit A2 [Source:MGI Symbol;Acc:MGI:1343103]
ENSMUSG00000014301	663	491	714	585	794	543	531	1000	578	671	656	546	516	712	1115	1253	563	726	447	830	731	621	582	672	Pam16	presequence translocase-asssociated motor 16 homolog (S. cerevisiae) [Source:MGI Symbol;Acc:MGI:1913699]
ENSMUSG00000014303	92	82	45	38	87	96	84	49	56	53	22	46	47	53	137	128	72	48	31	90	38	47	28	41	Glis2	GLIS family zinc finger 2 [Source:MGI Symbol;Acc:MGI:1932535]
ENSMUSG00000014313	8308	8091	11298	8087	11698	11102	9943	14763	10428	9983	9473	10042	8892	11611	17019	20743	9252	14524	9873	15312	14438	12331	9930	10059	Cox6c	cytochrome c oxidase subunit 6C [Source:MGI Symbol;Acc:MGI:104614]
ENSMUSG00000014329	186	364	190	229	250	417	295	176	114	96	81	115	278	104	620	781	176	280	81	124	99	116	91	79	Bicc1	BicC family RNA binding protein 1 [Source:MGI Symbol;Acc:MGI:1933388]
ENSMUSG00000014349	3613	2686	1720	2654	1934	2924	2889	3003	2129	2396	2422	2116	2980	2849	2897	3339	2507	2704	2219	3491	3154	2817	2563	2635	Ube2z	ubiquitin-conjugating enzyme E2Z [Source:MGI Symbol;Acc:MGI:1343160]
ENSMUSG00000014351	0	0	0	0	0	0	0	0	0	0	0	0	0	0	0	0	0	0	0	0	0	0	0	0	Gip	gastric inhibitory polypeptide [Source:MGI Symbol;Acc:MGI:107504]
ENSMUSG00000014353	1555	1692	1899	1185	1911	1425	1344	2794	1314	1132	1266	1082	972	1447	1580	1915	1290	1938	1120	1552	1159	1297	1337	1363	Tmem87b	transmembrane protein 87B [Source:MGI Symbol;Acc:MGI:1919727]
ENSMUSG00000014355	3080	2289	2024	2764	1787	2444	2586	3385	1961	2386	2391	1668	2379	2591	2051	2001	2064	2177	2147	2396	2109	2315	1878	1854	Anapc1	anaphase promoting complex subunit 1 [Source:MGI Symbol;Acc:MGI:103097]
ENSMUSG00000014361	1107	1097	674	868	731	815	919	1297	721	657	653	616	937	473	1242	1172	989	1059	1190	1162	840	888	645	734	Mertk	MER proto-oncogene tyrosine kinase [Source:MGI Symbol;Acc:MGI:96965]
ENSMUSG00000014402	2288	1907	1774	2155	1958	2450	2635	2113	1567	1828	1820	1489	1885	2634	2402	3002	2153	2551	2375	2495	2053	1858	1593	1707	Tsg101	tumor susceptibility gene 101 [Source:MGI Symbol;Acc:MGI:106581]
ENSMUSG00000014418	1016	981	694	905	728	913	1036	1006	636	892	741	589	771	974	915	825	849	1053	1080	972	743	708	643	658	Hps5	HPS5, biogenesis of lysosomal organelles complex 2 subunit 2 [Source:MGI Symbol;Acc:MGI:2180307]
ENSMUSG00000014426	2012	1343	928	1272	928	1673	1396	1620	1008	1099	965	1041	1317	1355	1000	651	1262	1360	1058	1297	1046	994	966	933	Map3k4	mitogen-activated protein kinase kinase kinase 4 [Source:MGI Symbol;Acc:MGI:1346875]
ENSMUSG00000014444	288	256	129	211	157	170	183	239	93	189	195	101	237	168	340	359	157	186	179	227	191	160	148	152	Piezo1	piezo-type mechanosensitive ion channel component 1 [Source:MGI Symbol;Acc:MGI:3603204]
ENSMUSG00000014453	9	8	3	3	2	18	6	11	3	10	10	16	9	11	24	7	12	7	21	9	9	10	1	3	Blk	B lymphoid kinase [Source:MGI Symbol;Acc:MGI:88169]
ENSMUSG00000014470	727	688	576	520	740	699	611	881	501	561	531	455	489	615	811	940	723	680	382	602	727	783	535	630	Rnf166	ring finger protein 166 [Source:MGI Symbol;Acc:MGI:1915968]
ENSMUSG00000014496	1579	1356	1257	1657	1178	1763	1764	2358	1311	1318	1516	1043	1144	1529	1154	1508	1598	1369	1820	2070	1400	1382	1375	1418	Ankrd28	ankyrin repeat domain 28 [Source:MGI Symbol;Acc:MGI:2145661]
ENSMUSG00000014498	1686	1504	838	1559	637	1352	1656	1535	1132	1499	1013	907	1183	1265	872	1062	1473	972	921	1390	1564	1638	1320	1552	Ankrd52	ankyrin repeat domain 52 [Source:MGI Symbol;Acc:MGI:2444029]
ENSMUSG00000014503	289	169	195	310	175	230	174	146	116	117	124	138	207	282	202	196	235	222	107	116	157	153	96	124	Pkd2l2	polycystic kidney disease 2-like 2 [Source:MGI Symbol;Acc:MGI:1858231]
ENSMUSG00000014504	846	852	843	741	886	897	893	1245	802	1000	706	632	850	1067	1312	1813	841	842	923	1125	1088	1100	689	690	Srp19	signal recognition particle 19 [Source:MGI Symbol;Acc:MGI:1913634]
ENSMUSG00000014529	0	0	0	0	0	0	0	0	0	0	0	0	0	0	0	0	0	0	0	0	0	0	0	0	Tmbim7	transmembrane BAX inhibitor motif containing 7 [Source:MGI Symbol;Acc:MGI:1922305]
ENSMUSG00000014542	9521	6126	6789	8254	4754	6789	3052	8870	4504	4229	3326	1191	7522	3682	6730	6045	6355	7868	7132	2604	5843	2649	2341	1891	Clec4f	C-type lectin domain family 4, member f [Source:MGI Symbol;Acc:MGI:1859834]
ENSMUSG00000014543	7	19	0	8	9	2	6	12	0	0	0	0	2	1	9	22	0	5	0	4	4	0	0	0	Klra17	killer cell lectin-like receptor, subfamily A, member 17 [Source:MGI Symbol;Acc:MGI:2180674]
ENSMUSG00000014547	274	301	143	309	137	269	241	339	303	220	209	154	208	234	119	161	265	173	297	289	192	227	191	185	Wdfy2	WD repeat and FYVE domain containing 2 [Source:MGI Symbol;Acc:MGI:2442811]
ENSMUSG00000014550	651	649	514	535	376	596	671	862	434	727	552	367	560	552	551	610	532	472	503	702	631	504	535	454	Rbsn	rabenosyn, RAB effector [Source:MGI Symbol;Acc:MGI:1925537]
ENSMUSG00000014551	505	321	283	426	352	443	371	631	385	489	433	387	459	444	534	493	399	426	375	642	556	413	361	385	Mrps25	mitochondrial ribosomal protein S25 [Source:MGI Symbol;Acc:MGI:1928140]
ENSMUSG00000014554	758	582	478	568	557	679	581	644	474	611	408	442	570	720	765	760	549	749	577	617	497	431	416	402	Dguok	deoxyguanosine kinase [Source:MGI Symbol;Acc:MGI:1351602]
ENSMUSG00000014592	175	178	240	211	188	159	164	224	167	154	137	110	142	195	232	305	193	210	164	253	222	195	158	202	Camta1	calmodulin binding transcription activator 1 [Source:MGI Symbol;Acc:MGI:2140230]
ENSMUSG00000014599	959	996	1147	854	1229	859	357	463	187	357	301	247	877	1011	725	1175	724	1066	418	403	334	270	314	245	Csf1	colony stimulating factor 1 (macrophage) [Source:MGI Symbol;Acc:MGI:1339753]
ENSMUSG00000014601	1091	788	567	952	695	1080	883	863	619	870	716	612	891	878	699	631	878	694	522	896	807	568	596	579	Strip1	striatin interacting protein 1 [Source:MGI Symbol;Acc:MGI:2443884]
ENSMUSG00000014602	2	7	1	7	4	21	8	8	8	1	5	5	9	2	37	22	4	0	6	7	5	13	10	7	Kif1a	kinesin family member 1A [Source:MGI Symbol;Acc:MGI:108391]
ENSMUSG00000014603	0	0	0	0	0	0	0	0	0	0	0	0	0	0	0	0	0	0	0	0	0	0	0	0	Alx3	aristaless-like homeobox 3 [Source:MGI Symbol;Acc:MGI:1277097]
ENSMUSG00000014606	4835	3548	3134	3172	3377	3356	3638	5251	3203	3551	3388	3054	3942	4759	4373	4062	3222	4302	2887	4628	3825	3126	3237	2799	Slc25a11	solute carrier family 25 (mitochondrial carrier oxoglutarate carrier), member 11 [Source:MGI Symbol;Acc:MGI:1915113]
ENSMUSG00000014609	2	3	2	2	0	6	1	2	0	2	3	0	5	6	0	2	15	19	1	1	1	8	0	0	Chrne	cholinergic receptor, nicotinic, epsilon polypeptide [Source:MGI Symbol;Acc:MGI:87894]
ENSMUSG00000014633	390	239	172	329	271	247	297	469	278	318	300	283	318	439	410	493	300	265	337	503	362	331	299	313	Cmc2	COX assembly mitochondrial protein 2 [Source:MGI Symbol;Acc:MGI:1913781]
ENSMUSG00000014668	824	826	636	704	617	759	779	858	530	750	699	612	693	856	858	915	658	761	578	852	735	797	568	725	Chfr	checkpoint with forkhead and ring finger domains [Source:MGI Symbol;Acc:MGI:2444898]
ENSMUSG00000014686	16	14	20	15	13	1	0	12	5	1	7	0	7	13	2	1	8	1	12	9	6	2	0	1	Ceacam16	carcinoembryonic antigen-related cell adhesion molecule 16 [Source:MGI Symbol;Acc:MGI:2685615]
ENSMUSG00000014704	15	23	6	15	19	13	31	9	11	2	5	1	9	13	36	44	19	8	20	23	38	0	10	14	Hoxa2	homeobox A2 [Source:MGI Symbol;Acc:MGI:96174]
ENSMUSG00000014725	0	0	0	0	0	0	0	0	0	0	0	0	0	0	0	0	0	0	0	0	0	0	0	0	Adam28	a disintegrin and metallopeptidase domain 28 [Source:MGI Symbol;Acc:MGI:105988]
ENSMUSG00000014747	4	2	0	0	1	1	0	4	1	0	1	0	0	0	0	4	1	6	0	0	1	6	0	2	Ankrd53	ankyrin repeat domain 53 [Source:MGI Symbol;Acc:MGI:1922555]
ENSMUSG00000014748	4781	3613	2834	3891	2926	3527	3548	4863	2737	3158	3159	2665	4028	4634	4099	3720	3673	3941	3286	5062	3776	4202	3008	2975	Tex261	testis expressed gene 261 [Source:MGI Symbol;Acc:MGI:1096575]
ENSMUSG00000014763	1156	1085	931	993	963	1227	1503	1437	1069	1101	987	872	1055	1191	1207	1277	1168	1497	1291	1524	1095	1331	1310	1089	Fam120b	family with sequence similarity 120, member B [Source:MGI Symbol;Acc:MGI:1914794]
ENSMUSG00000014767	488	483	553	460	558	568	558	493	327	480	363	290	384	538	485	709	401	520	461	464	353	450	337	417	Tbp	TATA box binding protein [Source:MGI Symbol;Acc:MGI:101838]
ENSMUSG00000014769	7352	5599	5504	5766	6324	6437	6537	8158	6265	5844	6108	5909	6368	8073	8092	8927	5677	7206	5554	8681	6893	6203	5527	5873	Psmb1	proteasome (prosome, macropain) subunit, beta type 1 [Source:MGI Symbol;Acc:MGI:104884]
ENSMUSG00000014771	0	0	0	0	0	0	0	0	0	0	0	0	0	0	0	0	0	0	0	0	0	0	0	0	Pdcd2	programmed cell death 2 [Source:MGI Symbol;Acc:MGI:104643]
ENSMUSG00000014773	243	182	202	195	232	186	131	343	228	146	178	163	186	217	357	415	266	329	219	169	275	183	210	156	Dll1	delta like canonical Notch ligand 1 [Source:MGI Symbol;Acc:MGI:104659]
ENSMUSG00000014776	36	81	30	28	58	36	19	27	21	28	28	7	86	83	46	36	46	44	4	34	34	29	16	8	Nol3	nucleolar protein 3 (apoptosis repressor with CARD domain) [Source:MGI Symbol;Acc:MGI:1925938]
ENSMUSG00000014778	426	303	222	287	278	274	192	285	229	314	169	214	337	320	358	375	277	287	204	333	324	337	244	198	Fhod1	formin homology 2 domain containing 1 [Source:MGI Symbol;Acc:MGI:2679008]
ENSMUSG00000014782	1	6	0	4	4	1	2	0	2	2	4	0	0	5	8	3	5	0	0	0	2	1	0	1	Plekhg4	pleckstrin homology domain containing, family G (with RhoGef domain) member 4 [Source:MGI Symbol;Acc:MGI:2142544]
ENSMUSG00000014786	31	20	14	21	8	13	25	18	9	9	12	21	10	11	32	42	15	28	5	13	5	4	5	10	Slc9a5	solute carrier family 9 (sodium/hydrogen exchanger), member 5 [Source:MGI Symbol;Acc:MGI:2685542]
ENSMUSG00000014791	1546	1046	895	1110	1206	1139	1252	1338	854	1145	987	937	993	1418	961	1017	989	1130	869	1419	863	982	1009	1191	Elmo3	engulfment and cell motility 3 [Source:MGI Symbol;Acc:MGI:2679007]
ENSMUSG00000014813	7	27	14	8	11	12	7	2	0	20	8	1	1	1	33	64	0	12	0	1	12	3	2	8	Stc1	stanniocalcin 1 [Source:MGI Symbol;Acc:MGI:109131]
ENSMUSG00000014837	110	39	66	73	15	54	35	90	28	79	63	55	90	72	70	57	64	30	52	67	36	41	24	24	4931428F04Rik	RIKEN cDNA 4931428F04 gene [Source:MGI Symbol;Acc:MGI:1921606]
ENSMUSG00000014846	9	16	12	35	13	9	5	6	11	7	5	13	3	9	49	22	26	9	15	13	6	21	6	4	Tppp3	tubulin polymerization-promoting protein family member 3 [Source:MGI Symbol;Acc:MGI:1915221]
ENSMUSG00000014850	710	577	457	627	562	739	815	613	428	498	562	526	464	545	548	424	570	604	747	842	605	555	423	734	Msh3	mutS homolog 3 [Source:MGI Symbol;Acc:MGI:109519]
ENSMUSG00000014852	242	356	69	55	135	167	219	308	156	201	158	192	247	124	282	232	114	212	84	258	193	189	163	152	Adamts13	a disintegrin-like and metallopeptidase (reprolysin type) with thrombospondin type 1 motif, 13 [Source:MGI Symbol;Acc:MGI:2685556]
ENSMUSG00000014856	1223	1099	1111	992	1281	1132	862	1744	1246	1224	1171	1106	1132	1372	1847	2030	940	1301	789	1730	1558	1533	1062	1414	Tmem208	transmembrane protein 208 [Source:MGI Symbol;Acc:MGI:1913570]
ENSMUSG00000014859	1124	842	764	875	875	1072	1092	1108	626	927	774	630	992	1131	971	1092	986	911	810	975	915	1013	874	743	E2f4	E2F transcription factor 4 [Source:MGI Symbol;Acc:MGI:103012]
ENSMUSG00000014867	20543	14244	9138	17076	10737	15788	15314	17203	10924	14284	11452	11608	17631	19791	16600	17308	14753	14671	11829	20354	15934	16059	12042	11504	Surf4	surfeit gene 4 [Source:MGI Symbol;Acc:MGI:98445]
ENSMUSG00000014873	444	386	502	311	503	329	460	619	331	369	321	315	335	457	528	516	341	723	315	431	322	378	431	399	Surf2	surfeit gene 2 [Source:MGI Symbol;Acc:MGI:98444]
ENSMUSG00000014905	2346	2979	1993	3555	2344	2881	5772	3726	2367	4105	1799	2129	5694	4232	3515	5481	4539	2163	6798	4518	7503	8379	4447	3236	Dnajb9	DnaJ heat shock protein family (Hsp40) member B9 [Source:MGI Symbol;Acc:MGI:1351618]
ENSMUSG00000014907	460	376	323	345	392	340	286	358	216	255	327	214	406	292	415	436	354	473	275	326	263	298	244	211	Naf1	nuclear assembly factor 1 ribonucleoprotein [Source:MGI Symbol;Acc:MGI:2682306]
ENSMUSG00000014932	1505	1340	1183	1535	1184	1861	1960	1678	1165	1305	1270	1052	1447	1876	1691	1977	1563	1988	1704	1816	1665	1354	1277	1551	Yes1	YES proto-oncogene 1, Src family tyrosine kinase [Source:MGI Symbol;Acc:MGI:99147]
ENSMUSG00000014956	7256	6220	5662	6917	5369	7292	7184	7575	5340	5849	5732	5054	6308	7859	7040	8717	6211	7106	8251	8364	7214	6367	5895	6178	Ppp1cb	protein phosphatase 1 catalytic subunit beta [Source:MGI Symbol;Acc:MGI:104871]
ENSMUSG00000014959	6078	4544	3202	5851	4420	6378	6383	6984	4650	5367	4503	4148	5275	7154	5833	6878	5520	4851	5444	6919	5858	5621	4081	4472	Gorasp2	golgi reassembly stacking protein 2 [Source:MGI Symbol;Acc:MGI:2135962]
ENSMUSG00000014980	181	219	252	175	184	219	182	309	184	318	279	138	191	296	349	485	195	220	193	147	166	142	121	154	Tsen15	tRNA splicing endonuclease subunit 15 [Source:MGI Symbol;Acc:MGI:1913887]
ENSMUSG00000015001	0	0	0	0	0	0	0	0	0	0	0	0	0	0	0	0	0	0	0	0	0	0	0	0	Oc90	otoconin 90 [Source:MGI Symbol;Acc:MGI:1313269]
ENSMUSG00000015002	2945	2289	1824	2906	1742	3045	3237	3168	2164	2406	2403	1764	2518	2851	2033	2288	2740	2315	2646	2800	2721	2266	2356	2515	Efr3a	EFR3 homolog A [Source:MGI Symbol;Acc:MGI:1923990]
ENSMUSG00000015013	521	499	473	405	572	356	426	801	453	528	499	471	477	703	716	971	348	546	311	686	573	600	420	505	Trappc2l	trafficking protein particle complex 2-like [Source:MGI Symbol;Acc:MGI:1916295]
ENSMUSG00000015016	1940	1775	1071	1171	1197	1268	1549	2057	1099	1461	1159	1144	2042	1981	1862	1621	1049	1509	1024	1970	1465	1636	1352	1106	Acsf3	acyl-CoA synthetase family member 3 [Source:MGI Symbol;Acc:MGI:2182591]
ENSMUSG00000015023	1431	1157	955	1215	1091	1117	1484	1584	856	1141	1061	779	1182	1474	1139	1299	1047	993	1199	1410	1243	1214	1022	918	Ddx19a	DEAD (Asp-Glu-Ala-Asp) box polypeptide 19a [Source:MGI Symbol;Acc:MGI:99526]
ENSMUSG00000015027	457	446	302	335	341	415	295	315	165	232	241	183	436	382	688	752	314	380	296	443	399	392	349	228	Galns	galactosamine (N-acetyl)-6-sulfate sulfatase [Source:MGI Symbol;Acc:MGI:1355303]
ENSMUSG00000015053	15	35	11	42	9	9	52	33	34	28	18	33	42	8	20	67	14	64	28	62	57	14	15	17	Gata2	GATA binding protein 2 [Source:MGI Symbol;Acc:MGI:95662]
ENSMUSG00000015083	20507	13828	16258	16249	15152	15960	16020	28507	17879	17536	18207	14845	17950	25286	19205	15416	16245	20792	12891	27917	21085	21968	16720	17774	C8g	complement component 8, gamma polypeptide [Source:MGI Symbol;Acc:MGI:88237]
ENSMUSG00000015085	420	502	372	242	289	312	68	186	97	84	79	73	340	354	345	384	244	371	43	97	106	83	101	111	Entpd2	ectonucleoside triphosphate diphosphohydrolase 2 [Source:MGI Symbol;Acc:MGI:1096863]
ENSMUSG00000015087	1125	1064	966	941	932	893	885	1469	806	1350	753	804	1034	1315	1178	1093	1270	1091	1055	1694	1437	1308	1241	888	Rabl6	RAB, member RAS oncogene family-like 6 [Source:MGI Symbol;Acc:MGI:2442633]
ENSMUSG00000015090	364	47	141	349	107	285	25	190	106	66	101	25	110	269	71	11	210	109	69	107	285	88	50	61	Ptgds	prostaglandin D2 synthase (brain) [Source:MGI Symbol;Acc:MGI:99261]
ENSMUSG00000015092	8140	5558	3698	4775	5252	5203	5352	9629	6124	6535	6223	6725	6890	7801	8015	5377	5409	6040	4432	10046	8509	7294	6656	6748	Edf1	endothelial differentiation-related factor 1 [Source:MGI Symbol;Acc:MGI:1891227]
ENSMUSG00000015093	87	7	32	141	22	142	27	39	53	73	50	16	48	92	19	3	32	28	25	30	60	39	10	22	Clic3	chloride intracellular channel 3 [Source:MGI Symbol;Acc:MGI:1916704]
ENSMUSG00000015094	244	289	173	176	235	269	202	211	115	154	122	159	250	196	917	960	162	190	86	269	231	155	120	130	Npdc1	neural proliferation, differentiation and control 1 [Source:MGI Symbol;Acc:MGI:1099802]
ENSMUSG00000015095	2789	2284	1762	2083	1570	2150	2040	2753	1713	1929	1711	1496	2102	2810	2040	1838	1771	1923	1170	2167	2005	2139	1757	1586	Fbxw5	F-box and WD-40 domain protein 5 [Source:MGI Symbol;Acc:MGI:1354731]
ENSMUSG00000015112	10713	9417	7672	8062	8204	7959	14255	15128	9407	12883	10661	8992	10202	12690	10918	12061	8346	11435	13654	19384	12381	14895	14467	10665	Slc25a13	solute carrier family 25 (mitochondrial carrier, adenine nucleotide translocator), member 13 [Source:MGI Symbol;Acc:MGI:1354721]
ENSMUSG00000015120	3260	2921	2654	2426	2454	3111	3118	3384	2187	2506	2402	2045	2162	2883	3225	3645	2386	2836	2259	3303	2493	2357	2100	2410	Ube2i	ubiquitin-conjugating enzyme E2I [Source:MGI Symbol;Acc:MGI:107365]
ENSMUSG00000015126	634	369	343	345	439	345	410	672	424	511	380	480	379	485	530	519	274	327	274	552	445	391	290	388	Tsr3	TSR3 20S rRNA accumulation [Source:MGI Symbol;Acc:MGI:1915577]
ENSMUSG00000015127	371	269	279	353	174	379	337	378	247	340	292	196	338	314	220	316	248	253	279	373	278	307	242	231	Unkl	unkempt family like zinc finger [Source:MGI Symbol;Acc:MGI:1921404]
ENSMUSG00000015133	1451	1032	918	905	960	1110	907	1386	889	994	850	652	1156	1006	791	664	1002	1155	767	874	723	687	706	636	Lrrk1	leucine-rich repeat kinase 1 [Source:MGI Symbol;Acc:MGI:2142227]
ENSMUSG00000015134	15	39	14	17	33	42	20	19	8	10	11	25	25	12	60	85	6	19	14	34	7	12	17	24	Aldh1a3	aldehyde dehydrogenase family 1, subfamily A3 [Source:MGI Symbol;Acc:MGI:1861722]
ENSMUSG00000015143	2410	1989	1525	1954	1597	2047	1502	2202	1637	1701	1331	1575	1561	1884	1890	1571	1867	2151	1478	1829	1411	1272	1711	1915	Actn1	actinin, alpha 1 [Source:MGI Symbol;Acc:MGI:2137706]
ENSMUSG00000015149	3466	3039	2194	2708	2877	2387	3353	3023	2118	2432	2241	2120	2664	3221	3072	2317	2812	2909	2642	3371	2419	2728	1956	2546	Sirt2	sirtuin 2 [Source:MGI Symbol;Acc:MGI:1927664]
ENSMUSG00000015165	6293	5499	3919	3881	5086	4668	4932	5644	3968	3791	4347	3943	4806	6029	6142	5204	4196	5406	3222	5709	5281	5672	5077	5448	Hnrnpl	heterogeneous nuclear ribonucleoprotein L [Source:MGI Symbol;Acc:MGI:104816]
ENSMUSG00000015176	1311	1194	1003	821	1212	1098	1168	1559	772	2320	1003	999	1108	1341	1131	1142	861	1141	834	1202	1233	1242	1177	1183	Nolc1	nucleolar and coiled-body phosphoprotein 1 [Source:MGI Symbol;Acc:MGI:1918019]
ENSMUSG00000015189	1424	1218	1191	1360	1023	1461	1778	1714	1099	1479	1247	1171	1207	1523	1102	965	1268	1484	1636	1849	1266	1284	1356	1122	Casd1	CAS1 domain containing 1 [Source:MGI Symbol;Acc:MGI:2384865]
ENSMUSG00000015202	519	390	277	357	311	612	819	561	322	283	363	239	363	281	448	568	225	402	341	477	407	456	456	431	Cnksr3	Cnksr family member 3 [Source:MGI Symbol;Acc:MGI:2674130]
ENSMUSG00000015214	1947	1774	1350	1888	1327	1823	2257	1939	1210	1461	1399	1187	1577	1966	1366	1685	1823	1970	2069	2148	1608	1645	1599	1386	Mtmr1	myotubularin related protein 1 [Source:MGI Symbol;Acc:MGI:1858271]
ENSMUSG00000015217	698	538	402	454	393	463	461	458	320	258	458	335	602	599	546	422	427	565	351	466	427	403	372	409	Hmgb3	high mobility group box 3 [Source:MGI Symbol;Acc:MGI:1098219]
ENSMUSG00000015222	36	37	9	19	11	23	57	55	36	25	18	22	24	34	86	92	10	35	30	17	48	23	16	29	Map2	microtubule-associated protein 2 [Source:MGI Symbol;Acc:MGI:97175]
ENSMUSG00000015224	412	242	308	240	435	596	293	272	226	243	257	274	162	403	338	567	543	341	401	442	476	333	224	586	Cyp2j9	cytochrome P450, family 2, subfamily j, polypeptide 9 [Source:MGI Symbol;Acc:MGI:1921769]
ENSMUSG00000015242	0	0	0	0	0	0	0	0	0	0	0	0	0	0	0	0	0	0	0	0	0	0	0	0	Nipsnap3a	nipsnap homolog 3A [Source:MGI Symbol;Acc:MGI:1920648]
ENSMUSG00000015243	11339	11290	12550	13484	12523	11040	10948	15739	9860	10296	12375	7707	10246	11842	7005	5940	11856	11843	12452	10939	6807	9254	8437	9414	Abca1	ATP-binding cassette, sub-family A (ABC1), member 1 [Source:MGI Symbol;Acc:MGI:99607]
ENSMUSG00000015247	3644	3302	2774	2809	3383	3072	3373	4321	2961	3374	3185	2783	3228	4007	4347	5190	2758	3393	2459	5020	3973	3656	3466	3437	Nipsnap3b	nipsnap homolog 3B [Source:MGI Symbol;Acc:MGI:1913786]
ENSMUSG00000015289	754	679	592	574	710	635	693	1042	685	639	596	648	658	874	893	1228	537	826	394	840	572	705	613	565	Lage3	L antigen family, member 3 [Source:MGI Symbol;Acc:MGI:1913442]
ENSMUSG00000015290	1515	1289	1285	1325	1299	1240	1262	1994	1118	1673	1281	1286	1279	1554	2132	2488	1304	1506	1005	1902	1681	1572	1411	1691	Ubl4a	ubiquitin-like 4A [Source:MGI Symbol;Acc:MGI:95049]
ENSMUSG00000015291	3788	3060	2764	3566	3526	3606	3511	3901	2724	3477	2684	2928	2533	3770	3101	3059	3607	3642	3995	3839	2831	2853	2371	3252	Gdi1	guanosine diphosphate (GDP) dissociation inhibitor 1 [Source:MGI Symbol;Acc:MGI:99846]
ENSMUSG00000015305	4463	3545	2375	3349	2410	3475	3530	5082	3692	1688	2560	2531	2298	2373	2191	2314	2566	2982	3446	3858	2721	2481	2285	2102	Sash1	SAM and SH3 domain containing 1 [Source:MGI Symbol;Acc:MGI:1917347]
ENSMUSG00000015312	316	185	109	84	257	152	467	404	55	87	220	291	372	359	627	1093	75	185	117	938	676	507	1812	252	Gadd45b	growth arrest and DNA-damage-inducible 45 beta [Source:MGI Symbol;Acc:MGI:107776]
ENSMUSG00000015314	22	23	16	24	24	19	16	19	12	5	6	1	26	2	32	57	1	7	60	13	11	8	21	1	Slamf6	SLAM family member 6 [Source:MGI Symbol;Acc:MGI:1353620]
ENSMUSG00000015316	1	11	0	0	2	16	7	6	1	2	2	0	6	4	9	2	2	5	23	6	0	1	1	0	Slamf1	signaling lymphocytic activation molecule family member 1 [Source:MGI Symbol;Acc:MGI:1351314]
ENSMUSG00000015335	782	551	505	583	535	655	749	858	528	609	594	593	543	703	893	798	487	792	465	821	727	698	604	485	Zdhhc12	zinc finger, DHHC domain containing 12 [Source:MGI Symbol;Acc:MGI:1913470]
ENSMUSG00000015337	1292	755	896	879	703	894	1014	2162	1076	1459	1016	1182	1016	1225	1424	1244	1007	1065	404	1821	1528	1217	1132	1443	Endog	endonuclease G [Source:MGI Symbol;Acc:MGI:1261433]
ENSMUSG00000015340	6645	10205	6973	12172	5140	5063	477	1213	542	547	360	242	10800	7608	1895	2324	7423	8105	2243	425	734	372	329	274	Cybb	cytochrome b-245, beta polypeptide [Source:MGI Symbol;Acc:MGI:88574]
ENSMUSG00000015341	3495	2938	2796	2995	2912	3268	3468	4005	2244	2948	2826	2201	3167	3714	3227	4070	2823	3483	2918	4106	3729	3209	2802	2755	Golga7	golgi autoantigen, golgin subfamily a, 7 [Source:MGI Symbol;Acc:MGI:1931029]
ENSMUSG00000015342	271	195	188	271	97	440	412	303	221	312	203	253	221	234	269	326	288	204	417	380	292	286	191	328	Xk	X-linked Kx blood group [Source:MGI Symbol;Acc:MGI:103569]
ENSMUSG00000015354	182	87	123	120	45	88	34	109	71	89	68	38	144	67	110	97	164	72	178	52	93	22	31	25	Pcolce2	procollagen C-endopeptidase enhancer 2 [Source:MGI Symbol;Acc:MGI:1923727]
ENSMUSG00000015355	187	203	119	156	179	132	65	150	77	101	51	38	130	91	279	314	130	151	156	60	106	30	43	30	Cd48	CD48 antigen [Source:MGI Symbol;Acc:MGI:88339]
ENSMUSG00000015357	21416	7380	5043	16889	7048	18077	23237	10783	4895	10803	9316	9119	12694	9247	7480	9399	5121	4155	5741	6812	9464	6074	3520	6382	Clpx	caseinolytic mitochondrial matrix peptidase chaperone subunit [Source:MGI Symbol;Acc:MGI:1346017]
ENSMUSG00000015363	5941	3912	2811	4311	2761	4050	5475	8318	6192	6663	5027	5312	5191	5598	5807	5555	5011	3517	3940	9346	8273	8146	5843	5452	Trabd	TraB domain containing [Source:MGI Symbol;Acc:MGI:1915226]
ENSMUSG00000015365	0	0	0	0	0	0	0	0	0	0	0	0	0	0	0	0	0	0	0	0	0	0	0	0	Mov10l1	Moloney leukemia virus 10-like 1 [Source:MGI Symbol;Acc:MGI:1891384]
ENSMUSG00000015377	400	339	344	209	302	308	209	468	237	311	339	224	263	380	371	355	280	250	237	384	288	359	317	288	Dennd6b	DENN/MADD domain containing 6B [Source:MGI Symbol;Acc:MGI:1916690]
ENSMUSG00000015396	577	492	479	483	446	314	210	433	242	28	170	64	416	215	566	588	397	465	337	106	228	149	138	141	Cd83	CD83 antigen [Source:MGI Symbol;Acc:MGI:1328316]
ENSMUSG00000015401	2	0	0	2	1	9	4	2	2	5	2	1	1	5	8	0	0	5	0	1	0	7	1	8	Cltrn	collectrin, amino acid transport regulator [Source:MGI Symbol;Acc:MGI:1926234]
ENSMUSG00000015405	22	4	12	15	9	11	37	23	3	7	6	0	32	7	72	87	13	32	24	16	4	3	5	19	Ace2	angiotensin I converting enzyme (peptidyl-dipeptidase A) 2 [Source:MGI Symbol;Acc:MGI:1917258]
ENSMUSG00000015437	85	107	72	60	56	107	28	55	22	22	26	34	45	66	68	64	56	76	59	41	26	27	19	7	Gzmb	granzyme B [Source:MGI Symbol;Acc:MGI:109267]
ENSMUSG00000015441	0	0	0	0	0	0	0	0	0	0	0	0	0	0	0	0	0	0	0	0	0	0	0	0	Gzmf	granzyme F [Source:MGI Symbol;Acc:MGI:109254]
ENSMUSG00000015443	0	0	0	0	0	0	0	0	0	0	0	0	0	0	0	0	0	0	0	0	0	0	0	0	Gzmn	granzyme N [Source:MGI Symbol;Acc:MGI:2675494]
ENSMUSG00000015451	573	881	1184	529	416	517	1566	5358	2265	5047	2706	1957	541	1529	3304	363	1043	799	3157	6682	1711	2656	3316	1515	C4a	complement component 4A (Rodgers blood group) [Source:MGI Symbol;Acc:MGI:98320]
ENSMUSG00000015452	5	6	12	3	6	22	6	30	18	6	14	0	2	22	37	13	26	16	11	4	11	14	10	16	Ager	advanced glycosylation end product-specific receptor [Source:MGI Symbol;Acc:MGI:893592]
ENSMUSG00000015461	1855	1057	830	1582	909	1318	1281	1952	986	1629	1346	1128	1262	1398	1388	1074	1055	1067	1009	1670	1310	1320	845	847	Atf6b	activating transcription factor 6 beta [Source:MGI Symbol;Acc:MGI:105121]
ENSMUSG00000015467	16	12	6	19	19	3	4	35	15	33	7	8	1	14	23	18	12	17	5	19	27	19	8	19	Egfl8	EGF-like domain 8 [Source:MGI Symbol;Acc:MGI:1932094]
ENSMUSG00000015468	170	169	98	101	80	136	187	200	129	153	99	129	124	66	265	266	132	173	110	196	212	104	133	101	Notch4	notch 4 [Source:MGI Symbol;Acc:MGI:107471]
ENSMUSG00000015474	1012	910	579	763	821	840	995	942	629	855	771	730	760	846	820	941	687	948	645	1051	899	923	771	667	Ppt2	palmitoyl-protein thioesterase 2 [Source:MGI Symbol;Acc:MGI:1860075]
ENSMUSG00000015476	24	32	6	9	16	20	8	34	6	7	6	7	3	10	26	43	16	14	35	24	40	14	9	19	Prrt1	proline-rich transmembrane protein 1 [Source:MGI Symbol;Acc:MGI:1932118]
ENSMUSG00000015478	1739	805	799	875	777	937	917	2353	1338	1851	1576	1281	921	1527	1358	1013	829	954	501	2773	1939	1803	1599	1471	Rnf5	ring finger protein 5 [Source:MGI Symbol;Acc:MGI:1860076]
ENSMUSG00000015484	1	1	0	0	1	11	0	4	0	0	2	1	6	1	11	14	6	1	0	2	0	1	0	6	Fam163a	family with sequence similarity 163, member A [Source:MGI Symbol;Acc:MGI:3618859]
ENSMUSG00000015488	1821	1429	1061	1425	1164	1160	1535	1961	1456	1939	1486	1541	1641	2006	1550	1374	1297	1341	1256	2658	1839	2303	1320	1371	Cacfd1	calcium channel flower domain containing 1 [Source:MGI Symbol;Acc:MGI:1924317]
ENSMUSG00000015501	1247	1058	809	1068	749	880	547	614	454	438	394	360	913	990	581	792	815	986	735	683	361	509	369	543	Hivep2	human immunodeficiency virus type I enhancer binding protein 2 [Source:MGI Symbol;Acc:MGI:1338076]
ENSMUSG00000015519	0	0	0	0	0	0	0	0	1	0	0	1	0	0	0	0	0	0	0	0	0	1	0	0	2310057J18Rik	RIKEN cDNA 2310057J18 gene [Source:MGI Symbol;Acc:MGI:1914969]
ENSMUSG00000015522	2308	2112	1716	1973	1746	2153	2206	2409	1859	1709	2014	1814	1629	2082	2113	1874	1938	1918	2366	3108	1721	1817	1713	2040	Arnt	aryl hydrocarbon receptor nuclear translocator [Source:MGI Symbol;Acc:MGI:88071]
ENSMUSG00000015533	2	7	24	5	5	24	2	2	0	12	1	0	1	0	16	21	8	0	2	4	4	0	3	0	Itga2	integrin alpha 2 [Source:MGI Symbol;Acc:MGI:96600]
ENSMUSG00000015536	4676	3640	3973	4614	4723	5130	5133	5803	4100	4853	4459	3718	3832	5216	5829	7655	4235	3975	4133	6814	5205	4986	3459	4177	Mocs2	molybdenum cofactor synthesis 2 [Source:MGI Symbol;Acc:MGI:1336894]
ENSMUSG00000015542	1423	1033	912	1030	1234	1085	1286	1743	1019	1182	1077	992	1168	1490	1621	1276	862	1382	1008	1576	1200	1120	1080	920	Nat9	N-acetyltransferase 9 (GCN5-related, putative) [Source:MGI Symbol;Acc:MGI:1913426]
ENSMUSG00000015568	2844	4520	2113	2904	3184	3484	1300	1524	632	1230	1397	1176	3648	3354	4356	5725	1932	2210	2516	2422	1098	829	921	665	Lpl	lipoprotein lipase [Source:MGI Symbol;Acc:MGI:96820]
ENSMUSG00000015575	2166	2156	2110	1998	2394	1905	1611	2270	1596	1792	1588	1346	1837	2464	3356	4410	1726	2470	1744	2146	1860	1818	1680	1500	Atp6v0e	ATPase, H+ transporting, lysosomal V0 subunit E [Source:MGI Symbol;Acc:MGI:1328318]
ENSMUSG00000015579	0	0	0	0	0	0	0	0	0	0	0	0	0	0	0	0	0	0	0	0	0	0	0	0	Nkx2-5	NK2 homeobox 5 [Source:MGI Symbol;Acc:MGI:97350]
ENSMUSG00000015597	1505	1155	950	1473	976	1519	1738	1027	798	1003	978	733	1158	1230	924	992	1306	1269	1380	1533	1035	1242	1067	1090	Zfp318	zinc finger protein 318 [Source:MGI Symbol;Acc:MGI:1889348]
ENSMUSG00000015599	77	55	125	85	46	65	101	234	55	115	68	66	70	68	27	0	24	71	54	66	40	31	50	41	Ttbk1	tau tubulin kinase 1 [Source:MGI Symbol;Acc:MGI:2147036]
ENSMUSG00000015605	1310	767	623	527	772	688	869	1293	577	881	1125	705	711	945	756	739	576	628	314	951	898	766	643	851	Srf	serum response factor [Source:MGI Symbol;Acc:MGI:106658]
ENSMUSG00000015619	7	83	40	17	6	15	11	6	0	7	1	10	10	1	6	7	4	21	9	1	7	7	5	1	Gata3	GATA binding protein 3 [Source:MGI Symbol;Acc:MGI:95663]
ENSMUSG00000015627	4	4	4	4	1	9	0	0	2	0	0	2	1	0	11	4	0	1	1	7	0	6	11	0	Gata5	GATA binding protein 5 [Source:MGI Symbol;Acc:MGI:109497]
ENSMUSG00000015647	159	203	199	139	199	190	95	189	142	109	80	84	129	134	535	321	122	138	132	135	127	102	77	111	Lama5	laminin, alpha 5 [Source:MGI Symbol;Acc:MGI:105382]
ENSMUSG00000015652	15	5	0	8	8	16	0	4	2	1	7	5	7	15	14	14	9	8	1	3	2	1	1	10	Steap1	six transmembrane epithelial antigen of the prostate 1 [Source:MGI Symbol;Acc:MGI:1917608]
ENSMUSG00000015653	625	514	669	475	639	1082	618	608	387	384	197	431	587	579	705	981	743	818	594	392	516	369	517	399	Steap2	six transmembrane epithelial antigen of prostate 2 [Source:MGI Symbol;Acc:MGI:1921301]
ENSMUSG00000015656	67543	66965	45668	57980	58769	44157	69774	79091	45412	52338	39127	35336	73972	95542	71234	70573	64914	76311	87126	81135	56260	70906	58213	53386	Hspa8	heat shock protein 8 [Source:MGI Symbol;Acc:MGI:105384]
ENSMUSG00000015659	176	125	121	114	92	181	157	186	77	172	87	152	123	123	110	93	96	89	142	144	65	105	108	142	Serac1	serine active site containing 1 [Source:MGI Symbol;Acc:MGI:2447813]
ENSMUSG00000015665	0	0	0	0	0	0	0	0	0	0	0	0	0	0	0	0	0	0	0	0	0	0	0	0	Awat1	acyl-CoA wax alcohol acyltransferase 1 [Source:MGI Symbol;Acc:MGI:3588200]
ENSMUSG00000015668	655	524	533	586	740	720	519	845	468	667	672	484	671	746	964	1025	498	656	641	849	610	506	441	470	Pdzd11	PDZ domain containing 11 [Source:MGI Symbol;Acc:MGI:1919871]
ENSMUSG00000015671	3566	2902	2902	3191	3417	3883	3351	4389	3154	3254	2819	2927	3534	4122	4371	5036	3147	4041	3318	4391	3719	2966	3080	3116	Psma2	proteasome (prosome, macropain) subunit, alpha type 2 [Source:MGI Symbol;Acc:MGI:104885]
ENSMUSG00000015672	783	768	917	988	1007	912	951	1053	922	953	867	671	913	1086	1312	1634	786	1318	1113	1171	976	1007	870	745	Mrpl32	mitochondrial ribosomal protein L32 [Source:MGI Symbol;Acc:MGI:2137226]
ENSMUSG00000015697	1363	968	820	1059	793	1198	1127	1092	795	1036	801	860	1089	1143	1095	914	942	1081	1149	1270	964	1036	857	901	Setdb1	SET domain, bifurcated 1 [Source:MGI Symbol;Acc:MGI:1934229]
ENSMUSG00000015702	45	34	50	52	86	43	39	59	56	42	24	34	39	62	142	164	26	34	63	38	19	36	17	28	Anxa9	annexin A9 [Source:MGI Symbol;Acc:MGI:1923711]
ENSMUSG00000015709	0	2	0	4	0	2	1	0	4	1	1	1	0	2	19	2	0	0	0	8	0	6	0	0	Arnt2	aryl hydrocarbon receptor nuclear translocator 2 [Source:MGI Symbol;Acc:MGI:107188]
ENSMUSG00000015711	880	833	529	715	655	807	1121	697	456	603	442	434	775	798	1271	1729	725	724	595	904	687	876	674	741	Prune1	prune exopolyphosphatase [Source:MGI Symbol;Acc:MGI:1925152]
ENSMUSG00000015714	19160	15423	12100	17402	13694	18242	19357	19241	14063	13489	14327	12291	16615	22479	19896	21054	17579	19589	18973	22209	15276	15281	13615	14401	Cers2	ceramide synthase 2 [Source:MGI Symbol;Acc:MGI:1924143]
ENSMUSG00000015721	0	0	0	0	0	0	0	0	0	0	0	0	0	0	0	0	0	0	0	0	0	0	0	0	Nlrp5	NLR family, pyrin domain containing 5 [Source:MGI Symbol;Acc:MGI:1345193]
ENSMUSG00000015733	4169	4082	3865	4023	3765	3866	4205	4951	3508	3199	3454	2613	4097	4622	4609	6356	3516	4132	4509	5152	4551	3633	3504	3673	Capza2	capping protein (actin filament) muscle Z-line, alpha 2 [Source:MGI Symbol;Acc:MGI:106222]
ENSMUSG00000015745	405	416	239	314	311	288	230	406	184	242	207	160	327	226	502	561	204	310	348	361	361	176	175	179	Plekho1	pleckstrin homology domain containing, family O member 1 [Source:MGI Symbol;Acc:MGI:1914470]
ENSMUSG00000015747	489	411	297	524	374	488	540	582	379	443	381	293	516	529	470	578	357	446	546	543	337	341	213	276	Vps45	vacuolar protein sorting 45 [Source:MGI Symbol;Acc:MGI:891965]
ENSMUSG00000015748	409	399	285	351	308	347	559	540	265	597	343	329	386	485	408	369	262	348	319	341	361	437	325	295	Prpf3	pre-mRNA processing factor 3 [Source:MGI Symbol;Acc:MGI:1918017]
ENSMUSG00000015749	1345	997	669	1243	823	1162	1153	1841	860	1246	1112	911	1205	1306	929	820	731	967	1546	1536	1003	935	752	772	Anp32e	acidic (leucine-rich) nuclear phosphoprotein 32 family, member E [Source:MGI Symbol;Acc:MGI:1913721]
ENSMUSG00000015750	3286	2288	1817	2137	1987	1844	2656	3578	2334	2631	2862	2165	2477	2730	2466	2147	2021	2225	1816	3931	2905	2902	2618	2381	Aph1a	aph1 homolog A, gamma secretase subunit [Source:MGI Symbol;Acc:MGI:2385110]
ENSMUSG00000015755	8067	3949	3700	7251	3721	8880	8069	4433	3271	4096	3387	3513	3819	4129	3071	4371	4512	3934	3639	3820	4481	2836	2937	4054	Tab2	TGF-beta activated kinase 1/MAP3K7 binding protein 2 [Source:MGI Symbol;Acc:MGI:1915902]
ENSMUSG00000015757	911	818	832	701	868	778	1094	1189	658	1159	911	676	625	787	630	735	655	769	686	850	713	792	666	546	Ppil4	peptidylprolyl isomerase (cyclophilin)-like 4 [Source:MGI Symbol;Acc:MGI:1914668]
ENSMUSG00000015759	3143	3209	3336	3160	3641	3360	3020	4220	2789	3114	2996	2446	3594	4226	4777	6024	2867	4212	3378	4369	3407	3322	2842	2419	Cnih1	cornichon family AMPA receptor auxiliary protein 1 [Source:MGI Symbol;Acc:MGI:1277202]
ENSMUSG00000015766	171	133	83	87	120	162	171	209	91	143	75	111	135	75	194	318	90	129	126	102	125	86	91	63	Eps8	epidermal growth factor receptor pathway substrate 8 [Source:MGI Symbol;Acc:MGI:104684]
ENSMUSG00000015776	1189	1249	931	779	855	847	762	1280	686	1584	942	801	1205	1169	1204	1349	830	897	522	1260	1103	1399	1210	1026	Med22	mediator complex subunit 22 [Source:MGI Symbol;Acc:MGI:98446]
ENSMUSG00000015787	1	0	0	0	0	0	0	0	0	0	0	0	0	0	0	0	0	0	0	0	0	0	0	0	Abo	ABO blood group (transferase A, alpha 1-3-N-acetylgalactosaminyltransferase, transferase B, alpha 1-3-galactosyltransferase) [Source:MGI Symbol;Acc:MGI:2135738]
ENSMUSG00000015790	1640	1313	1077	1312	1499	1548	1538	1799	1273	1304	1345	1261	1252	1584	1651	1265	1358	1500	1272	1911	1379	1444	1320	1366	Surf1	surfeit gene 1 [Source:MGI Symbol;Acc:MGI:98443]
ENSMUSG00000015804	1227	1007	902	894	786	945	671	1249	754	1037	875	744	1064	1202	1401	1604	615	959	629	1191	1270	1076	766	802	Med28	mediator complex subunit 28 [Source:MGI Symbol;Acc:MGI:1914249]
ENSMUSG00000015806	12116	7574	7640	6950	6804	8695	9387	25013	11297	12576	12473	10743	10801	12318	11182	10225	9754	12788	6609	13926	14090	10013	11186	10729	Qdpr	quinoid dihydropteridine reductase [Source:MGI Symbol;Acc:MGI:97836]
ENSMUSG00000015812	5	11	13	0	7	2	9	1	1	5	2	1	4	5	10	5	0	1	0	2	8	6	2	7	Gnrh1	gonadotropin releasing hormone 1 [Source:MGI Symbol;Acc:MGI:95789]
ENSMUSG00000015829	0	1	0	0	2	3	0	1	0	0	0	0	0	0	0	0	0	0	0	1	0	0	0	0	Tnr	tenascin R [Source:MGI Symbol;Acc:MGI:99516]
ENSMUSG00000015837	33043	23255	14426	21610	17999	24097	29419	30542	15642	19870	17942	19777	26813	25652	43776	64341	21083	20079	15222	27465	26674	23261	20530	26535	Sqstm1	sequestosome 1 [Source:MGI Symbol;Acc:MGI:107931]
ENSMUSG00000015839	3593	3460	3039	3396	4339	5593	4482	3043	1846	1949	1627	1884	3042	4356	3570	5066	3633	3826	3391	3644	2806	2498	3256	3684	Nfe2l2	nuclear factor, erythroid derived 2, like 2 [Source:MGI Symbol;Acc:MGI:108420]
ENSMUSG00000015843	345	216	226	196	264	293	271	303	92	174	99	154	207	280	255	227	147	252	142	195	117	123	80	103	Rxrg	retinoid X receptor gamma [Source:MGI Symbol;Acc:MGI:98216]
ENSMUSG00000015846	29324	24698	17611	21536	16836	16942	26378	36832	22009	27586	26264	22149	21683	25209	18981	17443	19807	23881	21370	35847	27136	29431	28074	28135	Rxra	retinoid X receptor alpha [Source:MGI Symbol;Acc:MGI:98214]
ENSMUSG00000015850	204	245	127	79	212	104	134	199	121	187	143	151	158	117	294	338	89	214	129	162	166	125	153	153	Adamtsl4	ADAMTS-like 4 [Source:MGI Symbol;Acc:MGI:2389008]
ENSMUSG00000015852	0	1	0	1	0	10	0	0	0	1	0	0	0	0	1	11	1	0	0	0	1	4	0	0	Fcrls	Fc receptor-like S, scavenger receptor [Source:MGI Symbol;Acc:MGI:1933397]
ENSMUSG00000015854	10343	6066	4680	7024	3835	5620	2190	8323	3890	3726	3305	1046	7360	2615	8196	5848	5575	5276	5943	2303	6470	2002	2150	1974	Cd5l	CD5 antigen-like [Source:MGI Symbol;Acc:MGI:1334419]
ENSMUSG00000015869	3605	2963	1797	2238	1807	2286	3102	3146	2255	2029	1817	1965	3192	3469	3708	3652	2568	2898	2040	4290	3853	3844	2855	2905	Prpsap1	phosphoribosyl pyrophosphate synthetase-associated protein 1 [Source:MGI Symbol;Acc:MGI:1915013]
ENSMUSG00000015879	7	14	1	4	2	37	8	8	9	5	14	6	9	15	5	10	6	7	1	3	5	13	8	5	Fam184b	family with sequence similarity 184, member B [Source:MGI Symbol;Acc:MGI:2442958]
ENSMUSG00000015880	8	2	0	25	14	4	0	7	1	12	10	3	1	4	111	38	4	2	26	7	0	0	2	2	Ncapg	non-SMC condensin I complex, subunit G [Source:MGI Symbol;Acc:MGI:1930197]
ENSMUSG00000015882	553	556	659	657	558	721	628	657	586	507	532	379	434	509	548	686	667	536	724	776	549	529	546	589	Lcorl	ligand dependent nuclear receptor corepressor-like [Source:MGI Symbol;Acc:MGI:2651932]
ENSMUSG00000015889	2004	1420	1065	1591	1216	1650	1811	2052	1100	1488	1366	1277	1514	1802	1429	1063	1392	1549	1379	1723	1336	1287	1308	1252	Lta4h	leukotriene A4 hydrolase [Source:MGI Symbol;Acc:MGI:96836]
ENSMUSG00000015890	15037	7565	7648	12665	7065	12833	15012	17798	12098	10874	11730	8763	11184	14612	11924	10390	10606	11238	9800	13993	14919	13273	10998	9491	Amdhd1	amidohydrolase domain containing 1 [Source:MGI Symbol;Acc:MGI:1919011]
ENSMUSG00000015932	9746	10056	8989	9972	10860	10835	11134	9841	5722	7225	8060	8216	9109	11809	10715	12796	9787	11990	10941	10266	7907	7582	7879	7688	Dstn	destrin [Source:MGI Symbol;Acc:MGI:1929270]
ENSMUSG00000015937	4952	3654	2844	3875	3332	4341	4482	4999	2759	3773	3205	3164	4129	4570	4283	4054	3604	4424	3343	5026	4267	3785	3706	3451	H2afy	H2A histone family, member Y [Source:MGI Symbol;Acc:MGI:1349392]
ENSMUSG00000015942	414	218	204	250	259	356	290	438	238	361	256	284	216	282	296	263	512	242	242	343	378	352	297	348	Gtf2ird2	GTF2I repeat domain containing 2 [Source:MGI Symbol;Acc:MGI:2149780]
ENSMUSG00000015943	877	713	870	679	1004	758	904	1313	869	931	739	755	801	893	1350	1455	597	933	512	967	924	877	753	826	Bola1	bolA-like 1 (E. coli) [Source:MGI Symbol;Acc:MGI:1916418]
ENSMUSG00000015944	263	157	123	333	116	322	261	291	156	272	151	105	238	271	184	138	236	202	239	219	183	177	149	119	Castor2	cytosolic arginine sensor for mTORC1 subunit 2 [Source:MGI Symbol;Acc:MGI:1933384]
ENSMUSG00000015947	281	252	263	323	255	180	84	260	161	135	83	41	268	128	324	432	200	286	191	85	172	80	69	43	Fcgr1	Fc receptor, IgG, high affinity I [Source:MGI Symbol;Acc:MGI:95498]
ENSMUSG00000015950	314	375	219	291	337	299	79	321	192	190	90	55	284	176	434	470	365	329	346	154	257	104	71	67	Ncf1	neutrophil cytosolic factor 1 [Source:MGI Symbol;Acc:MGI:97283]
ENSMUSG00000015957	34	21	13	8	10	1	5	6	0	0	0	7	1	9	19	1	2	17	2	4	0	0	5	1	Wnt11	wingless-type MMTV integration site family, member 11 [Source:MGI Symbol;Acc:MGI:101948]
ENSMUSG00000015961	2404	2923	1737	2112	2097	2274	2619	2835	1690	2093	2092	1546	2580	2616	2798	3046	2366	2428	2490	2909	2107	2141	2288	2024	Adss	adenylosuccinate synthetase, non muscle [Source:MGI Symbol;Acc:MGI:87948]
ENSMUSG00000015962	4	5	2	2	0	7	0	0	0	0	1	1	11	0	15	36	14	11	0	0	1	0	6	4	1700016C15Rik	RIKEN cDNA 1700016C15 gene [Source:MGI Symbol;Acc:MGI:1916678]
ENSMUSG00000015966	519	474	679	430	614	579	608	826	312	791	393	400	549	554	716	938	386	690	706	670	354	744	689	301	Il17rb	interleukin 17 receptor B [Source:MGI Symbol;Acc:MGI:1355292]
ENSMUSG00000015968	123	73	120	133	101	77	230	186	161	174	171	135	125	140	170	197	95	161	268	261	113	253	171	180	Cacna1d	calcium channel, voltage-dependent, L type, alpha 1D subunit [Source:MGI Symbol;Acc:MGI:88293]
ENSMUSG00000015970	10160	7998	5636	7699	5839	9399	10355	12293	6596	11451	8352	6705	9247	9491	6514	7537	7460	7430	9479	13316	9222	11046	12362	8576	Chdh	choline dehydrogenase [Source:MGI Symbol;Acc:MGI:1860776]
ENSMUSG00000015971	1232	1054	617	761	809	820	1069	1509	1148	1229	987	1025	966	1263	1130	940	941	1135	1071	1628	1217	1288	1224	1392	Actr8	ARP8 actin-related protein 8 [Source:MGI Symbol;Acc:MGI:1860775]
ENSMUSG00000015980	21	11	7	27	17	27	25	9	16	5	19	9	20	36	29	36	14	28	32	21	6	14	4	18	Lrrc27	leucine rich repeat containing 27 [Source:MGI Symbol;Acc:MGI:1923862]
ENSMUSG00000015981	10	5	1	3	1	2	0	25	18	4	3	10	12	3	27	21	9	6	4	6	12	17	1	0	Stk32c	serine/threonine kinase 32C [Source:MGI Symbol;Acc:MGI:2385336]
ENSMUSG00000015994	1799	1378	1318	1642	1327	1538	1652	1664	1217	1435	1214	1076	1631	1824	1492	1801	1432	1541	1165	1856	1430	1504	1259	1338	Fnta	farnesyltransferase, CAAX box, alpha [Source:MGI Symbol;Acc:MGI:104683]
ENSMUSG00000016018	1154	894	790	1279	950	1255	1369	1370	702	1045	1080	767	1095	1326	933	1069	953	1065	1451	1245	1067	1100	903	811	Mtrex	Mtr4 exosome RNA helicase [Source:MGI Symbol;Acc:MGI:1919448]
ENSMUSG00000016024	23548	16947	14294	22615	20735	14946	6116	6547	3775	3446	4713	4341	16504	18060	5491	10153	18041	19266	5550	4960	4382	5110	3408	5597	Lbp	lipopolysaccharide binding protein [Source:MGI Symbol;Acc:MGI:1098776]
ENSMUSG00000016028	2226	644	954	1807	872	2238	1545	4619	1071	2445	1014	1057	1213	1357	594	702	1943	1278	1372	1009	767	372	755	1050	Celsr1	cadherin, EGF LAG seven-pass G-type receptor 1 [Source:MGI Symbol;Acc:MGI:1100883]
ENSMUSG00000016087	158	181	133	138	101	148	108	165	89	98	115	51	155	94	234	273	78	152	140	110	131	69	80	72	Fli1	Friend leukemia integration 1 [Source:MGI Symbol;Acc:MGI:95554]
ENSMUSG00000016128	1997	920	856	1514	855	1907	1751	1483	1385	887	1426	1055	1344	1740	1086	647	1324	1347	1843	1485	1206	1724	1370	1520	Stard13	StAR-related lipid transfer (START) domain containing 13 [Source:MGI Symbol;Acc:MGI:2385331]
ENSMUSG00000016150	0	1	0	1	0	1	0	0	0	0	4	0	1	6	25	9	1	9	1	0	0	0	0	0	Tenm1	teneurin transmembrane protein 1 [Source:MGI Symbol;Acc:MGI:1345185]
ENSMUSG00000016179	0	0	0	0	0	0	0	0	0	0	0	0	0	0	0	2	0	0	0	0	0	0	0	0	Camk1g	calcium/calmodulin-dependent protein kinase I gamma [Source:MGI Symbol;Acc:MGI:2388073]
ENSMUSG00000016181	372	276	285	352	251	358	383	338	192	426	273	234	279	377	365	249	294	361	314	371	304	288	261	221	Diexf	digestive organ expansion factor homolog (zebrafish) [Source:MGI Symbol;Acc:MGI:2138080]
ENSMUSG00000016194	35035	20627	23890	32467	23158	30081	31082	37820	23947	26094	22074	20750	25843	40154	23611	16655	29853	42570	34647	42187	31224	30020	28243	26981	Hsd11b1	hydroxysteroid 11-beta dehydrogenase 1 [Source:MGI Symbol;Acc:MGI:103562]
ENSMUSG00000016200	0	2	14	1	0	10	0	0	0	0	0	0	0	0	13	23	0	0	4	0	0	0	0	0	Syt14	synaptotagmin XIV [Source:MGI Symbol;Acc:MGI:2444490]
ENSMUSG00000016206	188	218	162	139	142	183	95	235	130	135	106	103	167	125	282	305	137	151	128	145	160	121	82	81	H2-M3	histocompatibility 2, M region locus 3 [Source:MGI Symbol;Acc:MGI:95915]
ENSMUSG00000016239	168	51	39	111	25	185	126	96	65	69	44	86	38	48	50	37	41	21	113	184	71	42	54	107	Lonrf3	LON peptidase N-terminal domain and ring finger 3 [Source:MGI Symbol;Acc:MGI:1921615]
ENSMUSG00000016252	6079	5237	5619	3294	5589	3900	2939	13508	9149	8140	7446	6215	6544	6868	10914	12743	4124	5990	1966	11142	11549	10029	7235	6904	Atp5e	ATP synthase, H+ transporting, mitochondrial F1 complex, epsilon subunit [Source:MGI Symbol;Acc:MGI:1855697]
ENSMUSG00000016253	1596	1181	801	1015	1033	1313	1450	1509	938	1127	1327	1169	1300	1427	1224	916	1133	1205	844	1799	1385	1188	1190	1474	Nelfcd	negative elongation factor complex member C/D, Th1l [Source:MGI Symbol;Acc:MGI:1926424]
ENSMUSG00000016255	8	20	6	19	18	7	18	21	8	6	8	8	9	17	2	6	8	10	78	30	17	7	4	14	Tubb1	tubulin, beta 1 class VI [Source:MGI Symbol;Acc:MGI:107814]
ENSMUSG00000016256	16125	13531	7820	8777	12869	9531	12759	12374	6694	7945	8155	8766	10806	12064	13342	12780	9338	12720	9124	11414	9914	9286	8128	11863	Ctsz	cathepsin Z [Source:MGI Symbol;Acc:MGI:1891190]
ENSMUSG00000016257	1221	1243	1027	1192	1452	1231	1476	1882	1134	1581	1334	962	1370	1487	1635	2138	1440	1606	1360	1694	1800	1548	1418	1243	Prelid3b	PRELI domain containing 3B [Source:MGI Symbol;Acc:MGI:1913640]
ENSMUSG00000016262	6	4	1	2	0	4	7	26	26	2	8	18	6	0	10	26	2	1	14	18	5	16	27	35	Sertad4	SERTA domain containing 4 [Source:MGI Symbol;Acc:MGI:2443496]
ENSMUSG00000016283	7	165	0	25	8	24	6	7	1	2	2	7	69	6	166	220	8	19	26	5	18	3	0	0	H2-M2	histocompatibility 2, M region locus 2 [Source:MGI Symbol;Acc:MGI:95914]
ENSMUSG00000016308	1341	1202	1118	1239	1108	1490	1274	1520	1063	1136	1095	1086	1108	1481	1533	1977	1343	1330	1128	1610	1421	1275	1065	1205	Ube2a	ubiquitin-conjugating enzyme E2A [Source:MGI Symbol;Acc:MGI:102959]
ENSMUSG00000016319	20506	18394	15233	15362	17681	17766	18625	28727	16050	17781	16320	16087	18827	22013	25711	29269	17747	22881	14274	26027	22746	18424	19496	17876	Slc25a5	solute carrier family 25 (mitochondrial carrier, adenine nucleotide translocator), member 5 [Source:MGI Symbol;Acc:MGI:1353496]
ENSMUSG00000016327	0	0	0	0	0	0	0	0	0	0	0	0	0	0	0	0	0	0	0	0	0	0	4	0	Atp1b4	ATPase, (Na+)/K+ transporting, beta 4 polypeptide [Source:MGI Symbol;Acc:MGI:1915071]
ENSMUSG00000016344	2556	1882	1795	1686	2106	1873	2809	3675	2389	3024	2430	2297	2201	3033	2867	2322	1718	2476	2004	3359	2711	2883	2436	2278	Ppdpf	pancreatic progenitor cell differentiation and proliferation factor [Source:MGI Symbol;Acc:MGI:1913746]
ENSMUSG00000016346	0	1	0	0	0	0	0	0	0	0	0	0	0	0	0	0	0	0	0	0	0	0	0	0	Kcnq2	potassium voltage-gated channel, subfamily Q, member 2 [Source:MGI Symbol;Acc:MGI:1309503]
ENSMUSG00000016349	0	2	0	0	0	0	0	0	0	0	1	0	1	0	0	0	1	0	0	1	0	0	0	0	Eef1a2	eukaryotic translation elongation factor 1 alpha 2 [Source:MGI Symbol;Acc:MGI:1096317]
ENSMUSG00000016356	75	53	88	102	83	65	32	122	109	132	76	38	28	80	98	54	47	80	55	67	76	68	12	27	Col20a1	collagen, type XX, alpha 1 [Source:MGI Symbol;Acc:MGI:1920618]
ENSMUSG00000016382	5537	4614	3096	5543	3106	5092	5378	6147	3312	3592	3828	3067	4486	5632	3247	3026	4945	4770	4922	5131	3902	2802	2870	3370	Pls3	plastin 3 (T-isoform) [Source:MGI Symbol;Acc:MGI:104807]
ENSMUSG00000016386	48	47	53	15	61	8	6	7	14	5	7	8	28	18	11	9	2	32	6	15	4	2	4	1	Mpped2	metallophosphoesterase domain containing 2 [Source:MGI Symbol;Acc:MGI:1924265]
ENSMUSG00000016409	500	468	435	628	381	585	693	580	469	530	456	333	461	622	453	560	493	566	809	770	539	493	461	399	Nkap	NFKB activating protein [Source:MGI Symbol;Acc:MGI:1914300]
ENSMUSG00000016427	1946	1593	1629	1409	1550	1567	1400	4746	2595	2489	2290	2352	1868	2057	3165	2994	1259	1948	1145	4200	3743	3284	2858	2723	Ndufa1	NADH:ubiquinone oxidoreductase subunit A1 [Source:MGI Symbol;Acc:MGI:1929511]
ENSMUSG00000016458	15	41	28	12	16	34	59	5	32	0	3	25	38	14	106	111	7	16	63	54	13	33	15	16	Wt1	Wilms tumor 1 homolog [Source:MGI Symbol;Acc:MGI:98968]
ENSMUSG00000016477	411	502	407	460	409	456	332	322	223	318	303	259	429	499	330	368	552	436	264	380	503	401	408	385	E2f3	E2F transcription factor 3 [Source:MGI Symbol;Acc:MGI:1096340]
ENSMUSG00000016481	2604	2351	2243	2657	2481	2679	2335	2890	1927	2083	1777	1661	2589	2923	2507	2972	2269	3125	2188	2521	2252	2176	2023	1711	Cr1l	complement component (3b/4b) receptor 1-like [Source:MGI Symbol;Acc:MGI:88513]
ENSMUSG00000016487	2797	2676	2460	2173	2639	2837	2606	2800	1592	1729	1546	1264	2679	2413	2766	4027	1809	2575	1655	1719	1860	1557	1644	2156	Ppfibp1	PTPRF interacting protein, binding protein 1 (liprin beta 1) [Source:MGI Symbol;Acc:MGI:1914783]
ENSMUSG00000016493	18	22	33	43	24	37	41	42	27	10	14	33	36	38	25	32	34	38	23	22	17	23	28	36	Cd46	CD46 antigen, complement regulatory protein [Source:MGI Symbol;Acc:MGI:1203290]
ENSMUSG00000016494	47	168	36	82	54	75	42	38	30	40	19	51	74	18	305	291	12	57	33	66	57	24	35	37	Cd34	CD34 antigen [Source:MGI Symbol;Acc:MGI:88329]
ENSMUSG00000016495	263	315	273	182	335	279	179	231	148	124	186	138	202	249	376	454	147	297	137	162	151	169	79	112	Plgrkt	plasminogen receptor, C-terminal lysine transmembrane protein [Source:MGI Symbol;Acc:MGI:1915009]
ENSMUSG00000016496	152	194	117	266	262	174	88	206	78	68	65	11	176	84	216	319	168	162	260	105	158	63	62	31	Cd274	CD274 antigen [Source:MGI Symbol;Acc:MGI:1926446]
ENSMUSG00000016498	4	0	0	5	0	7	0	0	1	2	6	0	4	0	1	2	1	0	1	0	1	0	0	2	Pdcd1lg2	programmed cell death 1 ligand 2 [Source:MGI Symbol;Acc:MGI:1930125]
ENSMUSG00000016503	282	247	202	218	219	211	236	288	226	239	176	167	251	299	239	399	216	292	195	370	209	202	219	187	Gtf3a	general transcription factor III A [Source:MGI Symbol;Acc:MGI:1913846]
ENSMUSG00000016510	669	673	440	560	521	706	751	702	422	741	566	449	586	645	729	912	575	765	417	667	604	734	707	474	Mtif3	mitochondrial translational initiation factor 3 [Source:MGI Symbol;Acc:MGI:1923616]
ENSMUSG00000016520	2414	1931	594	1706	1019	1815	1838	973	566	1337	675	664	1272	1263	786	1015	1061	668	667	1180	1055	822	950	850	Lnx2	ligand of numb-protein X 2 [Source:MGI Symbol;Acc:MGI:2155959]
ENSMUSG00000016524	0	0	0	0	0	0	0	0	6	0	0	0	0	0	1	0	0	0	0	0	0	0	0	0	Il19	interleukin 19 [Source:MGI Symbol;Acc:MGI:1890472]
ENSMUSG00000016526	195	119	63	120	69	218	47	70	53	86	30	45	68	92	174	249	82	112	51	99	81	115	88	50	Dyrk3	dual-specificity tyrosine-(Y)-phosphorylation regulated kinase 3 [Source:MGI Symbol;Acc:MGI:1330300]
ENSMUSG00000016528	6759	5270	2791	3589	3976	3992	5198	6549	3685	3395	4674	3122	4174	4711	4677	4377	3155	3226	2526	6187	5481	5333	4278	4876	Mapkapk2	MAP kinase-activated protein kinase 2 [Source:MGI Symbol;Acc:MGI:109298]
ENSMUSG00000016529	37	54	47	41	34	20	3	49	38	0	16	6	16	34	68	122	22	39	17	23	18	23	8	1	Il10	interleukin 10 [Source:MGI Symbol;Acc:MGI:96537]
ENSMUSG00000016534	36611	30396	28094	36365	31725	35917	43429	42378	26191	29990	29405	25902	31214	39241	31620	34696	30659	38687	37632	42949	33867	35239	28580	30533	Lamp2	lysosomal-associated membrane protein 2 [Source:MGI Symbol;Acc:MGI:96748]
ENSMUSG00000016541	3373	3248	2566	3070	3432	3457	4308	3722	1918	2798	2691	2333	2688	3595	3874	4532	2729	3502	3287	3550	2657	2659	2536	2778	Atxn10	ataxin 10 [Source:MGI Symbol;Acc:MGI:1859293]
ENSMUSG00000016552	12	8	17	16	9	31	4	22	8	12	9	6	4	34	32	15	24	14	22	15	16	4	6	4	Foxred2	FAD-dependent oxidoreductase domain containing 2 [Source:MGI Symbol;Acc:MGI:106315]
ENSMUSG00000016554	2042	1388	1214	1503	1747	1550	1681	2123	1188	1707	1561	1233	1546	2131	2013	1836	1535	1503	1532	1916	1633	1545	1257	1235	Eif3d	eukaryotic translation initiation factor 3, subunit D [Source:MGI Symbol;Acc:MGI:1933181]
ENSMUSG00000016559	30218	24259	18003	16437	36328	18018	36595	57648	23588	7764	35626	23343	15965	26717	28800	27189	11574	22723	25424	33845	19194	21321	20325	24646	H3f3b	H3 histone, family 3B [Source:MGI Symbol;Acc:MGI:1101768]
ENSMUSG00000016619	2104	1992	1661	1615	1922	1863	1937	2515	1448	1965	1772	1318	1919	2138	2030	2473	2034	2303	1678	2432	2037	2001	2110	2015	Nup50	nucleoporin 50 [Source:MGI Symbol;Acc:MGI:1351502]
ENSMUSG00000016624	9	31	7	18	5	13	4	78	1	5	4	11	9	16	15	14	14	32	18	10	10	11	12	7	Phf21b	PHD finger protein 21B [Source:MGI Symbol;Acc:MGI:2443812]
ENSMUSG00000016626	0	0	0	0	0	0	0	0	0	0	0	0	0	0	0	0	0	0	0	0	0	0	0	0	Nlrp14	NLR family, pyrin domain containing 14 [Source:MGI Symbol;Acc:MGI:1924108]
ENSMUSG00000016637	496	383	242	220	304	252	252	573	352	446	358	418	359	494	462	401	273	362	211	489	395	359	312	276	Ift27	intraflagellar transport 27 [Source:MGI Symbol;Acc:MGI:1914292]
ENSMUSG00000016664	3464	2926	1776	2601	1865	2758	3438	3463	2031	2995	2312	2444	2719	3230	3117	3644	2438	2648	2850	4039	2416	2746	2545	2847	Pacsin2	protein kinase C and casein kinase substrate in neurons 2 [Source:MGI Symbol;Acc:MGI:1345153]
ENSMUSG00000016756	15224	11614	11982	16915	9140	16880	17116	17289	10935	15774	12760	10970	12899	17675	5832	3423	12689	14749	16487	14484	9242	9989	11303	9749	Cmah	cytidine monophospho-N-acetylneuraminic acid hydroxylase [Source:MGI Symbol;Acc:MGI:103227]
ENSMUSG00000016757	879	504	418	719	390	656	590	699	458	538	581	428	720	684	577	632	459	558	404	631	504	421	386	475	Ttll12	tubulin tyrosine ligase-like family, member 12 [Source:MGI Symbol;Acc:MGI:3039573]
ENSMUSG00000016758	294	139	91	226	80	176	158	139	236	63	100	109	239	218	199	109	98	238	101	280	231	479	231	186	Bik	BCL2-interacting killer [Source:MGI Symbol;Acc:MGI:1206591]
ENSMUSG00000016763	30	41	21	20	15	29	14	13	1	6	9	6	15	5	248	262	11	26	0	10	15	12	1	10	Scube1	signal peptide, CUB domain, EGF-like 1 [Source:MGI Symbol;Acc:MGI:1890616]
ENSMUSG00000016831	2260	1900	1648	1718	1632	1745	1882	2522	1480	1702	1744	1349	1648	2019	1597	1935	1866	1895	1472	1817	1728	1973	1726	1763	Tox4	TOX high mobility group box family member 4 [Source:MGI Symbol;Acc:MGI:1915389]
ENSMUSG00000016833	295	360	509	358	448	544	309	533	302	336	291	321	362	408	593	852	340	539	467	433	408	348	304	282	Mrps18c	mitochondrial ribosomal protein S18C [Source:MGI Symbol;Acc:MGI:1915985]
ENSMUSG00000016918	13	59	28	25	67	47	120	28	52	19	7	25	32	67	74	41	11	118	117	47	28	23	23	38	Sulf1	sulfatase 1 [Source:MGI Symbol;Acc:MGI:2138563]
ENSMUSG00000016921	4274	4372	3826	3937	4743	4110	3439	4509	3532	5655	4199	3362	4059	4835	4874	5527	4366	3908	4070	4926	4081	4218	3456	4061	Srsf6	serine/arginine-rich splicing factor 6 [Source:MGI Symbol;Acc:MGI:1915246]
ENSMUSG00000016933	1885	1395	1322	1346	1284	1736	1912	1705	1404	1570	1674	1447	1548	1704	1531	1353	1560	2059	1721	2599	1796	1744	1691	1519	Plcg1	phospholipase C, gamma 1 [Source:MGI Symbol;Acc:MGI:97615]
ENSMUSG00000016940	1445	1443	774	796	940	985	757	1051	840	1210	649	802	1325	1136	1152	1290	1122	1146	512	1270	886	883	1059	898	Kctd2	potassium channel tetramerisation domain containing 2 [Source:MGI Symbol;Acc:MGI:1917632]
ENSMUSG00000016942	34868	23122	17443	24239	17033	21213	25689	32673	21695	22664	22720	19630	25479	28051	19607	18302	22837	25471	16131	32820	25435	27921	24826	25408	Tmprss6	transmembrane serine protease 6 [Source:MGI Symbol;Acc:MGI:1919003]
ENSMUSG00000016946	194	195	212	218	249	190	189	270	155	247	222	134	197	162	288	245	147	159	99	177	194	168	105	136	Kctd5	potassium channel tetramerisation domain containing 5 [Source:MGI Symbol;Acc:MGI:1916509]
ENSMUSG00000016982	0	0	0	0	0	0	0	0	0	0	0	0	0	0	0	0	0	0	0	0	0	0	0	0	Pom121l2	POM121 membrane glycoprotein-like 2 (rat) [Source:MGI Symbol;Acc:MGI:2684870]
ENSMUSG00000016984	336	302	262	250	232	412	241	109	194	355	117	119	347	267	258	302	309	296	238	295	243	207	125	160	Etaa1	Ewing tumor-associated antigen 1 [Source:MGI Symbol;Acc:MGI:1915395]
ENSMUSG00000016995	0	5	0	0	4	0	2	0	3	0	1	0	1	4	0	4	5	1	0	0	0	0	0	0	Matn4	matrilin 4 [Source:MGI Symbol;Acc:MGI:1328314]
ENSMUSG00000016998	0	0	0	0	0	0	0	0	0	0	0	0	0	0	0	0	0	0	0	0	0	0	0	0	Svs4	seminal vesicle secretory protein 4 [Source:MGI Symbol;Acc:MGI:98450]
ENSMUSG00000017000	0	0	0	0	0	0	0	0	0	0	0	0	0	0	0	4	0	0	0	0	0	0	0	0	Svs6	seminal vesicle secretory protein 6 [Source:MGI Symbol;Acc:MGI:106178]
ENSMUSG00000017002	1439	3923	1274	691	2707	921	67	43	108	31	48	80	4429	1972	759	1093	1559	2042	277	152	74	28	42	60	Slpi	secretory leukocyte peptidase inhibitor [Source:MGI Symbol;Acc:MGI:109297]
ENSMUSG00000017003	0	0	0	0	0	0	0	0	0	0	0	0	0	0	0	0	0	0	0	0	0	0	0	0	Svs3a	seminal vesicle secretory protein 3A [Source:MGI Symbol;Acc:MGI:1927635]
ENSMUSG00000017004	0	0	0	0	0	0	0	0	0	0	0	0	0	0	0	0	0	0	0	0	0	0	0	0	Svs5	seminal vesicle secretory protein 5 [Source:MGI Symbol;Acc:MGI:98453]
ENSMUSG00000017007	0	0	0	0	0	0	0	0	0	0	0	1	0	0	0	0	0	0	0	0	0	0	0	0	Rbpjl	recombination signal binding protein for immunoglobulin kappa J region-like [Source:MGI Symbol;Acc:MGI:1196616]
ENSMUSG00000017009	44947	30630	23281	26174	30508	24146	33816	45134	38668	29374	35495	33774	27692	38341	27312	24445	28275	36307	33587	44147	31404	35878	29112	48407	Sdc4	syndecan 4 [Source:MGI Symbol;Acc:MGI:1349164]
ENSMUSG00000017049	0	0	0	0	0	0	0	0	0	0	0	0	0	0	0	0	0	0	0	0	0	0	0	0	Ccdc70	coiled-coil domain containing 70 [Source:MGI Symbol;Acc:MGI:1915179]
ENSMUSG00000017057	2498	2288	2187	2536	2070	2381	2454	2942	1788	2016	2261	1787	1969	2450	1890	2094	1832	2691	2540	1992	1889	1872	1459	1593	Il13ra1	interleukin 13 receptor, alpha 1 [Source:MGI Symbol;Acc:MGI:105052]
ENSMUSG00000017064	0	0	0	0	0	0	0	0	0	0	0	0	0	0	0	0	0	0	0	0	0	0	0	0	Prl5a1	prolactin family 5, subfamily a, member 1 [Source:MGI Symbol;Acc:MGI:106332]
ENSMUSG00000017119	12911	10713	8335	12542	7659	11619	15451	12975	8788	10933	8214	8251	11123	12392	9691	8152	10608	11191	14479	14213	10450	14239	11687	9518	Nbr1	NBR1, autophagy cargo receptor [Source:MGI Symbol;Acc:MGI:108498]
ENSMUSG00000017132	3589	3382	2666	2410	2666	2083	1388	5028	2503	2791	2213	2273	1847	3160	2543	2129	2403	2742	1664	3230	2261	3037	3107	2767	Cyth1	cytohesin 1 [Source:MGI Symbol;Acc:MGI:1334257]
ENSMUSG00000017144	985	1172	681	685	1154	1026	1514	971	775	649	607	772	1147	1061	1232	2074	1329	1546	1477	1563	953	896	798	1958	Rnd3	Rho family GTPase 3 [Source:MGI Symbol;Acc:MGI:1921444]
ENSMUSG00000017146	129	95	100	102	190	151	90	221	31	113	52	161	90	92	157	187	171	203	122	82	62	71	119	44	Brca1	breast cancer 1, early onset [Source:MGI Symbol;Acc:MGI:104537]
ENSMUSG00000017165	0	0	0	0	0	0	0	0	0	0	0	0	0	0	0	0	0	0	0	0	0	0	0	0	Gast	gastrin [Source:MGI Symbol;Acc:MGI:104768]
ENSMUSG00000017167	123	419	210	199	188	147	209	133	58	88	41	42	299	204	361	430	104	173	87	88	58	63	12	49	Cntnap1	contactin associated protein-like 1 [Source:MGI Symbol;Acc:MGI:1858201]
ENSMUSG00000017176	141	151	137	93	145	102	109	106	50	45	43	106	155	147	223	283	81	111	75	71	40	48	34	35	Nt5c3b	5'-nucleotidase, cytosolic IIIB [Source:MGI Symbol;Acc:MGI:1915356]
ENSMUSG00000017188	2014	1743	1888	1623	1703	1588	1161	3022	2096	2156	2035	1690	2095	2624	3347	4113	1461	1633	1219	3320	2458	2154	1967	1753	Coa3	cytochrome C oxidase assembly factor 3 [Source:MGI Symbol;Acc:MGI:1098757]
ENSMUSG00000017195	1	0	8	2	1	4	4	21	2	13	2	1	1	1	1	5	12	0	2	1	1	8	4	0	Zpbp2	zona pellucida binding protein 2 [Source:MGI Symbol;Acc:MGI:1916626]
ENSMUSG00000017204	0	0	0	0	0	0	0	0	0	0	0	0	0	0	0	0	0	0	0	0	0	0	0	0	Gsdma	gasdermin A [Source:MGI Symbol;Acc:MGI:1889509]
ENSMUSG00000017210	1259	837	647	1220	837	1329	1071	1410	691	1098	819	705	984	1126	781	670	884	683	837	1050	721	705	576	620	Med24	mediator complex subunit 24 [Source:MGI Symbol;Acc:MGI:1344385]
ENSMUSG00000017211	0	0	0	0	0	0	0	0	0	0	0	0	0	0	0	0	0	0	0	0	0	0	0	0	Gsdma2	gasdermin A2 [Source:MGI Symbol;Acc:MGI:1921490]
ENSMUSG00000017221	7172	4694	3425	5325	4428	5596	6203	6435	4178	4804	4767	4470	5311	6381	5308	4963	4742	5509	3896	6079	5434	4692	4353	4896	Psmd3	proteasome (prosome, macropain) 26S subunit, non-ATPase, 3 [Source:MGI Symbol;Acc:MGI:98858]
ENSMUSG00000017264	1522	1031	896	1164	1025	1236	1217	1507	727	1119	1035	753	992	1145	1133	1049	1024	1182	1203	1101	859	1041	751	791	Exosc10	exosome component 10 [Source:MGI Symbol;Acc:MGI:1355322]
ENSMUSG00000017286	2103	1696	1277	1541	1606	1611	1832	2228	1239	1507	1465	1272	1895	2181	1723	1652	1555	2019	1714	2041	1411	1466	1466	1339	Glod4	glyoxalase domain containing 4 [Source:MGI Symbol;Acc:MGI:1914451]
ENSMUSG00000017288	2135	1365	1013	1787	1489	1642	1745	1864	1148	1481	1364	1063	1607	1894	1351	1479	1336	1528	1318	1856	1280	1163	1060	1163	Vps53	VPS53 GARP complex subunit [Source:MGI Symbol;Acc:MGI:1915549]
ENSMUSG00000017291	3319	3256	2748	3763	2232	3613	3810	3206	1949	2808	2573	2018	3012	3378	2562	2836	3109	3322	3160	3306	2820	2556	2414	2592	Taok1	TAO kinase 1 [Source:MGI Symbol;Acc:MGI:1914490]
ENSMUSG00000017299	427	340	281	259	306	334	348	495	248	323	290	278	336	363	440	598	265	345	196	478	287	297	279	382	Dnttip1	deoxynucleotidyltransferase, terminal, interacting protein 1 [Source:MGI Symbol;Acc:MGI:1923483]
ENSMUSG00000017300	0	0	0	0	0	0	0	0	0	0	0	0	0	0	0	0	0	1	0	0	0	0	0	0	Tnnc2	troponin C2, fast [Source:MGI Symbol;Acc:MGI:98780]
ENSMUSG00000017307	700	541	353	326	404	300	517	664	357	494	533	448	600	718	539	567	387	419	300	1023	665	961	664	626	Acot8	acyl-CoA thioesterase 8 [Source:MGI Symbol;Acc:MGI:2158201]
ENSMUSG00000017309	812	774	471	523	337	645	719	889	316	353	502	457	585	388	1079	787	510	1031	700	895	1121	425	491	447	Cd300lg	CD300 molecule like family member G [Source:MGI Symbol;Acc:MGI:1289168]
ENSMUSG00000017310	0	0	0	0	0	0	0	0	0	0	0	0	0	0	0	0	0	0	0	0	0	0	0	0	Spint4	serine protease inhibitor, Kunitz type 4 [Source:MGI Symbol;Acc:MGI:1925489]
ENSMUSG00000017311	0	0	0	0	0	0	0	0	0	0	0	0	0	0	0	0	0	0	0	0	0	0	0	0	Pyy	peptide YY [Source:MGI Symbol;Acc:MGI:99924]
ENSMUSG00000017314	21	20	20	16	28	8	4	35	15	6	10	12	8	1	33	15	25	16	12	26	13	11	19	18	Mpp2	membrane protein, palmitoylated 2 (MAGUK p55 subfamily member 2) [Source:MGI Symbol;Acc:MGI:1858257]
ENSMUSG00000017316	0	0	0	0	0	0	0	0	0	0	0	0	0	0	0	0	0	0	0	0	0	0	0	0	Ppy	pancreatic polypeptide [Source:MGI Symbol;Acc:MGI:97753]
ENSMUSG00000017344	167518	105586	82167	116126	100909	118717	132862	163184	105729	125721	119711	121061	113067	157471	138344	111257	117127	139261	105487	172384	134981	146448	113799	125989	Vtn	vitronectin [Source:MGI Symbol;Acc:MGI:98940]
ENSMUSG00000017376	632	463	453	663	477	750	678	547	391	621	627	423	559	646	517	509	627	495	662	736	504	572	375	551	Nlk	nemo like kinase [Source:MGI Symbol;Acc:MGI:1201387]
ENSMUSG00000017386	3236	2618	1330	1394	1596	2073	2055	2172	1937	1533	1377	1854	2542	2802	2617	3020	2669	2510	1390	3197	2973	2822	2627	2994	Traf4	TNF receptor associated factor 4 [Source:MGI Symbol;Acc:MGI:1202880]
ENSMUSG00000017390	589	362	545	295	474	590	631	1191	210	829	413	805	562	672	577	1061	442	890	338	458	510	278	909	373	Aldoc	aldolase C, fructose-bisphosphate [Source:MGI Symbol;Acc:MGI:101863]
ENSMUSG00000017400	5	1	0	0	4	2	0	1	0	1	0	1	1	0	17	19	4	6	7	1	11	1	8	1	Stac2	SH3 and cysteine rich domain 2 [Source:MGI Symbol;Acc:MGI:2144518]
ENSMUSG00000017404	10868	9861	9920	7141	10483	9594	8045	11384	9361	7812	8887	9144	9024	11205	15814	18338	8330	12755	7721	11094	10881	9575	7658	8608	Rpl19	ribosomal protein L19 [Source:MGI Symbol;Acc:MGI:98020]
ENSMUSG00000017405	398	335	260	250	336	388	230	275	259	242	216	227	294	339	464	570	324	346	191	297	232	368	260	333	Nek8	NIMA (never in mitosis gene a)-related expressed kinase 8 [Source:MGI Symbol;Acc:MGI:1890646]
ENSMUSG00000017412	4	3	13	7	26	17	2	31	3	25	18	8	9	6	19	32	16	17	12	3	6	3	20	2	Cacnb4	calcium channel, voltage-dependent, beta 4 subunit [Source:MGI Symbol;Acc:MGI:103301]
ENSMUSG00000017417	28	35	28	24	13	14	18	24	19	6	27	7	24	3	59	27	14	48	26	74	32	23	19	3	Plxdc1	plexin domain containing 1 [Source:MGI Symbol;Acc:MGI:1919574]
ENSMUSG00000017418	2006	1678	1649	1701	1557	2003	2405	1839	1964	1885	1723	1342	1375	2405	1342	1479	1684	2003	2951	3108	1895	2678	2198	2576	Arl5b	ADP-ribosylation factor-like 5B [Source:MGI Symbol;Acc:MGI:1923119]
ENSMUSG00000017421	2773	2424	2921	3494	2934	3696	3563	2930	1887	3003	2236	1905	2802	3493	3348	3895	2174	2854	3267	2442	2103	2078	1607	1591	Zfp207	zinc finger protein 207 [Source:MGI Symbol;Acc:MGI:1340045]
ENSMUSG00000017428	6195	3957	3069	4993	3980	6016	7585	5487	3887	4545	4221	4196	5336	5747	5645	6540	5257	4877	4718	5776	5265	4415	4054	4887	Psmd11	proteasome (prosome, macropain) 26S subunit, non-ATPase, 11 [Source:MGI Symbol;Acc:MGI:1916327]
ENSMUSG00000017446	441	489	233	268	175	293	389	462	131	245	177	242	348	181	507	581	226	366	287	377	407	188	207	208	C1qtnf1	C1q and tumor necrosis factor related protein 1 [Source:MGI Symbol;Acc:MGI:1919254]
ENSMUSG00000017453	15006	11314	10313	12632	12430	13803	16727	17852	11188	11301	11086	11391	11208	16694	12087	11387	12628	15575	15222	16689	11728	12157	11966	11732	Pipox	pipecolic acid oxidase [Source:MGI Symbol;Acc:MGI:1197006]
ENSMUSG00000017466	857	1244	510	731	655	837	1056	895	549	341	364	467	1035	509	1908	1836	407	931	798	764	624	641	491	398	Timp2	tissue inhibitor of metalloproteinase 2 [Source:MGI Symbol;Acc:MGI:98753]
ENSMUSG00000017478	2869	2142	1533	2066	1974	2503	2827	3023	1714	2454	2252	1766	2017	2393	1963	2080	2163	2402	1567	2929	2510	2163	2256	2242	Zc3h18	zinc finger CCCH-type containing 18 [Source:MGI Symbol;Acc:MGI:1923264]
ENSMUSG00000017485	2700	2215	1916	2515	1919	3375	3051	2750	2234	2026	2052	1843	2111	2646	2386	2622	2867	2509	3283	3226	2228	2387	2088	2630	Top2b	topoisomerase (DNA) II beta [Source:MGI Symbol;Acc:MGI:98791]
ENSMUSG00000017491	252	202	193	62	228	155	172	166	119	137	80	150	218	317	324	344	289	190	198	301	141	118	117	104	Rarb	retinoic acid receptor, beta [Source:MGI Symbol;Acc:MGI:97857]
ENSMUSG00000017493	90721	84403	65430	68588	73968	51361	87822	93273	68040	75128	82460	66572	62421	104460	91070	72375	66813	84853	73965	139454	79270	112669	88403	87148	Igfbp4	insulin-like growth factor binding protein 4 [Source:MGI Symbol;Acc:MGI:96439]
ENSMUSG00000017499	19	9	20	10	19	0	1	4	3	7	22	7	7	4	18	40	2	10	15	21	8	1	7	8	Cdc6	cell division cycle 6 [Source:MGI Symbol;Acc:MGI:1345150]
ENSMUSG00000017548	1586	1550	1333	1489	1219	1782	1770	1758	1205	1473	1406	1217	1516	1620	1448	1989	1481	1674	1486	1690	1544	1339	1460	1557	Suz12	SUZ12 polycomb repressive complex 2 subunit [Source:MGI Symbol;Acc:MGI:1261758]
ENSMUSG00000017550	31	23	17	44	40	71	32	77	53	47	56	62	30	53	84	38	68	41	65	154	25	36	42	31	Atad5	ATPase family, AAA domain containing 5 [Source:MGI Symbol;Acc:MGI:2442925]
ENSMUSG00000017561	341	399	304	297	324	326	396	385	327	440	350	275	312	409	581	482	290	474	367	468	350	322	318	386	Crlf3	cytokine receptor-like factor 3 [Source:MGI Symbol;Acc:MGI:1860086]
ENSMUSG00000017588	0	0	0	0	0	0	0	0	0	0	0	0	0	0	0	0	0	0	0	0	0	0	0	0	Krt27	keratin 27 [Source:MGI Symbol;Acc:MGI:1339999]
ENSMUSG00000017607	28	26	20	28	14	13	5	27	14	14	8	19	17	10	24	23	9	10	19	8	15	19	8	8	Tns4	tensin 4 [Source:MGI Symbol;Acc:MGI:2144377]
ENSMUSG00000017615	2574	2242	1549	1969	1768	2413	2057	2467	1566	1689	1534	1429	1727	1843	2682	2792	1646	1906	1950	2197	2259	1954	1572	1637	Tnfaip1	tumor necrosis factor, alpha-induced protein 1 (endothelial) [Source:MGI Symbol;Acc:MGI:104961]
ENSMUSG00000017631	457	566	327	345	397	357	169	364	158	169	200	122	360	228	717	782	242	319	359	220	263	126	91	148	Abr	active BCR-related gene [Source:MGI Symbol;Acc:MGI:107771]
ENSMUSG00000017639	462	260	100	198	111	173	356	151	81	140	76	172	159	324	342	417	102	146	114	152	181	371	235	437	Rab11fip4	RAB11 family interacting protein 4 (class II) [Source:MGI Symbol;Acc:MGI:2442920]
ENSMUSG00000017652	33	56	37	36	84	46	20	48	12	4	12	4	56	21	67	69	36	29	22	13	13	13	10	7	Cd40	CD40 antigen [Source:MGI Symbol;Acc:MGI:88336]
ENSMUSG00000017664	1403	1250	816	911	850	977	1334	1361	865	869	926	791	1080	1272	1799	1825	1004	1141	785	1328	1000	1173	896	938	Slc35c2	solute carrier family 35, member C2 [Source:MGI Symbol;Acc:MGI:2385166]
ENSMUSG00000017667	29	39	41	63	39	51	59	93	32	73	31	20	30	39	101	114	41	71	25	74	32	40	46	35	Zfp334	zinc finger protein 334 [Source:MGI Symbol;Acc:MGI:2388656]
ENSMUSG00000017670	780	674	379	606	447	635	640	684	409	630	416	410	631	509	656	672	514	557	526	595	629	559	450	455	Elmo2	engulfment and cell motility 2 [Source:MGI Symbol;Acc:MGI:2153045]
ENSMUSG00000017677	2114	2782	2362	1906	3342	1692	745	2224	3286	1437	1529	1848	996	1827	2066	1543	1996	2886	2265	2060	1973	1331	847	2330	Wsb1	WD repeat and SOCS box-containing 1 [Source:MGI Symbol;Acc:MGI:1926139]
ENSMUSG00000017679	910	776	575	720	556	627	663	968	588	1232	863	638	799	740	803	692	866	601	642	911	992	948	855	952	Ttpal	tocopherol (alpha) transfer protein-like [Source:MGI Symbol;Acc:MGI:1923330]
ENSMUSG00000017686	2015	1909	1861	1982	2043	2075	2555	2530	1543	2001	1662	1469	1931	2404	1756	2464	2117	2487	2062	2459	2068	2001	1950	1957	Rhot1	ras homolog family member T1 [Source:MGI Symbol;Acc:MGI:1926078]
ENSMUSG00000017688	1	7	4	3	1	7	5	7	1	5	1	0	0	4	17	1	2	5	0	3	4	1	1	2	Hnf4g	hepatocyte nuclear factor 4, gamma [Source:MGI Symbol;Acc:MGI:1353604]
ENSMUSG00000017692	7	7	10	4	20	16	7	17	2	7	3	1	8	10	21	6	3	7	11	1	1	3	0	3	Rhbdl3	rhomboid like 3 [Source:MGI Symbol;Acc:MGI:2179276]
ENSMUSG00000017697	71	44	33	43	57	33	22	63	55	42	42	25	53	37	80	44	36	39	47	110	113	44	33	35	Ada	adenosine deaminase [Source:MGI Symbol;Acc:MGI:87916]
ENSMUSG00000017707	13466	15312	11001	13284	13058	12309	14757	17750	8186	11130	9885	9505	11618	11213	14145	17689	14995	15700	14674	14436	12212	11097	10116	12051	Serinc3	serine incorporator 3 [Source:MGI Symbol;Acc:MGI:1349457]
ENSMUSG00000017713	328	264	340	249	367	190	296	744	343	355	210	313	307	441	454	447	282	516	160	482	309	302	372	242	Tha1	threonine aldolase 1 [Source:MGI Symbol;Acc:MGI:1919026]
ENSMUSG00000017715	483	482	239	298	311	455	265	584	333	491	429	287	485	425	425	554	450	351	212	526	609	385	420	484	Pgs1	phosphatidylglycerophosphate synthase 1 [Source:MGI Symbol;Acc:MGI:1921701]
ENSMUSG00000017716	63	22	60	28	46	50	25	45	22	59	72	4	18	48	399	146	47	24	66	34	32	29	21	22	Birc5	baculoviral IAP repeat-containing 5 [Source:MGI Symbol;Acc:MGI:1203517]
ENSMUSG00000017718	1531	1197	1648	1268	1537	768	1458	2008	902	888	1080	920	1026	1560	827	537	1146	1351	984	1595	522	1276	994	754	Afmid	arylformamidase [Source:MGI Symbol;Acc:MGI:2448704]
ENSMUSG00000017720	0	5	6	0	0	0	0	0	0	11	0	0	0	1	0	0	0	0	1	1	0	0	0	0	Trp53tg5	transformation related protein 53 target 5 [Source:MGI Symbol;Acc:MGI:1920853]
ENSMUSG00000017721	3994	3039	1848	3254	2450	3209	3634	3109	1958	2448	2229	1903	2867	3250	2956	2812	2391	2933	2281	2882	2250	2466	1886	1909	Pigt	phosphatidylinositol glycan anchor biosynthesis, class T [Source:MGI Symbol;Acc:MGI:1926178]
ENSMUSG00000017723	654	1200	713	536	636	326	250	438	191	139	51	76	1523	947	367	237	771	776	208	226	159	204	119	200	Wfdc2	WAP four-disulfide core domain 2 [Source:MGI Symbol;Acc:MGI:1914951]
ENSMUSG00000017724	1	6	5	0	2	1	5	1	0	0	1	2	2	2	16	31	11	1	22	9	8	15	6	0	Etv4	ets variant 4 [Source:MGI Symbol;Acc:MGI:99423]
ENSMUSG00000017733	0	0	0	0	0	0	0	0	0	0	0	0	0	0	0	0	0	0	0	0	0	0	0	0	Eppin	epididymal peptidase inhibitor [Source:MGI Symbol;Acc:MGI:1922776]
ENSMUSG00000017734	30	31	22	18	9	8	15	28	32	38	27	23	9	17	36	57	3	19	16	25	24	17	9	12	Dbndd2	dysbindin (dystrobrevin binding protein 1) domain containing 2 [Source:MGI Symbol;Acc:MGI:106562]
ENSMUSG00000017737	38	44	65	68	180	85	2	34	43	16	52	15	70	41	120	103	63	73	123	47	158	19	31	18	Mmp9	matrix metallopeptidase 9 [Source:MGI Symbol;Acc:MGI:97011]
ENSMUSG00000017740	148	60	112	69	101	57	66	147	31	97	98	57	77	63	114	76	91	91	78	74	132	82	54	120	Slc12a5	solute carrier family 12, member 5 [Source:MGI Symbol;Acc:MGI:1862037]
ENSMUSG00000017747	982	813	552	600	536	714	897	1061	579	681	724	669	793	799	986	966	744	854	630	1109	673	877	787	724	Ghdc	GH3 domain containing [Source:MGI Symbol;Acc:MGI:1931556]
ENSMUSG00000017754	2416	2279	936	1022	1123	859	1581	2413	801	1097	651	624	2856	849	1321	811	1282	1606	741	1264	1075	520	2215	1133	Pltp	phospholipid transfer protein [Source:MGI Symbol;Acc:MGI:103151]
ENSMUSG00000017756	3323	3069	2903	2890	2427	2871	4443	4756	2868	2968	2441	2477	2535	4514	3659	2287	3057	3764	3107	5380	2586	4140	3878	3771	Slc12a7	solute carrier family 12, member 7 [Source:MGI Symbol;Acc:MGI:1342283]
ENSMUSG00000017760	12586	11497	7874	6914	10829	7458	9692	8713	5084	6134	6073	6607	9365	9796	9223	8020	7695	10432	6362	8187	6694	6798	6502	8997	Ctsa	cathepsin A [Source:MGI Symbol;Acc:MGI:97748]
ENSMUSG00000017764	166	179	78	189	112	165	168	170	170	202	105	134	143	155	151	93	171	151	181	109	197	138	138	118	Zswim1	zinc finger SWIM-type containing 1 [Source:MGI Symbol;Acc:MGI:1919221]
ENSMUSG00000017765	1345	1178	934	773	916	768	708	1244	940	958	845	814	932	1025	1144	1197	934	978	656	1257	922	973	1042	1165	Slc12a4	solute carrier family 12, member 4 [Source:MGI Symbol;Acc:MGI:1309465]
ENSMUSG00000017767	0	0	4	0	0	0	0	4	0	5	0	4	2	0	0	0	0	0	0	1	1	0	0	1	Spata25	spermatogenesis associated 25 [Source:MGI Symbol;Acc:MGI:1922892]
ENSMUSG00000017774	2316	2220	1278	1605	1521	1770	1720	2440	1326	1398	1399	1638	2049	1556	2560	3038	1748	1779	1508	2199	2051	1590	1807	1701	Myo1c	myosin IC [Source:MGI Symbol;Acc:MGI:106612]
ENSMUSG00000017776	4104	3593	3017	3517	2658	3537	4218	4329	3353	4001	3149	2617	3951	4178	3851	4874	3398	3144	3492	5748	5171	4930	4304	4434	Crk	v-crk avian sarcoma virus CT10 oncogene homolog [Source:MGI Symbol;Acc:MGI:88508]
ENSMUSG00000017778	10101	10396	14215	10808	15192	13964	12390	18645	12173	11216	11468	10766	10576	13763	20213	26073	10955	16615	10542	18874	17648	14864	11395	11244	Cox7c	cytochrome c oxidase subunit 7C [Source:MGI Symbol;Acc:MGI:103226]
ENSMUSG00000017781	3319	3043	2071	2994	2773	2849	2896	3391	1870	2431	2167	1872	2788	2915	3536	4091	2810	3120	3116	2963	2741	2418	2274	2400	Pitpna	phosphatidylinositol transfer protein, alpha [Source:MGI Symbol;Acc:MGI:99887]
ENSMUSG00000017801	1402	1326	1099	1058	1222	1505	1304	2456	1225	1725	1623	1350	1226	1560	1261	1403	1380	1312	1266	1698	1487	1211	1148	1360	Mlx	MAX-like protein X [Source:MGI Symbol;Acc:MGI:108398]
ENSMUSG00000017802	5343	4256	3150	3564	3173	4006	4778	5306	3828	3777	4233	3568	4284	5148	4555	4153	3745	4036	3839	6308	4754	5206	4508	4652	Retreg3	reticulophagy regulator family member 3 [Source:MGI Symbol;Acc:MGI:1915248]
ENSMUSG00000017817	13	22	4	10	4	5	1	4	2	5	2	8	10	0	13	4	1	5	0	22	10	12	0	9	Jph2	junctophilin 2 [Source:MGI Symbol;Acc:MGI:1891496]
ENSMUSG00000017830	697	605	504	526	586	658	545	788	353	551	495	356	533	514	613	318	367	558	594	462	366	472	280	292	Dhx58	DEXH (Asp-Glu-X-His) box polypeptide 58 [Source:MGI Symbol;Acc:MGI:1931560]
ENSMUSG00000017831	3144	2897	2284	3585	2707	3690	3689	3392	2574	2636	2569	2377	2909	3732	3308	3862	3302	3117	3714	4312	3290	3103	2782	3079	Rab5a	RAB5A, member RAS oncogene family [Source:MGI Symbol;Acc:MGI:105926]
ENSMUSG00000017832	13	3	2	2	0	1	1	1	0	1	5	0	7	6	8	1	4	0	1	1	5	6	1	1	Hspb9	heat shock protein, alpha-crystallin-related, B9 [Source:MGI Symbol;Acc:MGI:1922732]
ENSMUSG00000017837	1158	1085	729	786	725	977	936	1361	769	862	835	722	1069	877	1010	1257	732	962	468	852	737	699	655	561	Nkiras2	NFKB inhibitor interacting Ras-like protein 2 [Source:MGI Symbol;Acc:MGI:1919216]
ENSMUSG00000017843	2858	2414	2362	2816	2526	3200	3163	2549	1685	2056	1926	1703	2364	2783	2581	3347	2605	2824	2884	2830	2569	2262	2150	1964	Ppp2r5c	protein phosphatase 2, regulatory subunit B', gamma [Source:MGI Symbol;Acc:MGI:1349475]
ENSMUSG00000017858	1434	1257	1045	1158	1224	1148	1411	1435	916	1279	1049	894	1244	1444	1359	1279	1104	1355	1215	1439	1016	1198	951	969	Ift52	intraflagellar transport 52 [Source:MGI Symbol;Acc:MGI:2387217]
ENSMUSG00000017861	13	7	10	3	5	25	5	2	12	10	3	12	6	1	17	25	13	7	10	5	6	21	6	6	Mybl2	myeloblastosis oncogene-like 2 [Source:MGI Symbol;Acc:MGI:101785]
ENSMUSG00000017868	2471	1755	1379	1610	1479	2545	3501	3718	2061	2494	2346	2655	3037	4105	3798	5040	3429	2314	2729	4295	3581	3498	3419	5075	Sgk2	serum/glucocorticoid regulated kinase 2 [Source:MGI Symbol;Acc:MGI:1351318]
ENSMUSG00000017897	0	2	0	21	10	8	0	0	1	2	1	0	1	4	4	17	1	0	15	2	0	2	0	4	Eya2	EYA transcriptional coactivator and phosphatase 2 [Source:MGI Symbol;Acc:MGI:109341]
ENSMUSG00000017922	0	0	0	0	0	0	0	0	0	0	0	0	0	0	0	0	0	0	0	0	0	0	0	0	Prl3c1	prolactin family 3, subfamily c, member 1 [Source:MGI Symbol;Acc:MGI:1351649]
ENSMUSG00000017929	2255	2884	1632	2062	1543	1621	968	1365	1324	1258	794	918	3264	3573	1993	1892	2914	2146	1670	2686	1369	1486	1936	1351	B4galt5	UDP-Gal:betaGlcNAc beta 1,4-galactosyltransferase, polypeptide 5 [Source:MGI Symbol;Acc:MGI:1927169]
ENSMUSG00000017943	0	1	0	0	0	0	0	1	0	0	0	0	0	0	0	0	0	0	4	0	0	0	0	0	Gdap1l1	ganglioside-induced differentiation-associated protein 1-like 1 [Source:MGI Symbol;Acc:MGI:2385163]
ENSMUSG00000017950	45849	38979	28800	37459	26200	33815	39342	57660	29841	47601	34232	34518	32230	35929	28084	28593	41631	30876	34468	48193	52683	41306	36691	43826	Hnf4a	hepatic nuclear factor 4, alpha [Source:MGI Symbol;Acc:MGI:109128]
ENSMUSG00000017969	86	108	55	101	75	85	33	113	41	33	46	44	121	54	151	151	57	107	60	91	56	51	39	85	Ptgis	prostaglandin I2 (prostacyclin) synthase [Source:MGI Symbol;Acc:MGI:1097156]
ENSMUSG00000017978	1687	1060	1083	1274	934	1290	1502	1810	1216	1047	1054	905	1165	1211	618	661	1010	1195	1346	1454	969	1061	1094	862	Cadps2	Ca2+-dependent activator protein for secretion 2 [Source:MGI Symbol;Acc:MGI:2443963]
ENSMUSG00000017999	1165	909	644	921	916	997	1306	1393	789	1228	1192	870	1089	1157	1285	1211	1058	1065	956	1499	1342	1263	1075	1135	Ddx27	DEAD (Asp-Glu-Ala-Asp) box polypeptide 27 [Source:MGI Symbol;Acc:MGI:2385884]
ENSMUSG00000018001	359	342	233	260	279	290	311	431	204	170	195	166	261	134	433	618	166	340	322	351	333	147	174	165	Cyth3	cytohesin 3 [Source:MGI Symbol;Acc:MGI:1335107]
ENSMUSG00000018008	536	460	304	355	250	379	147	326	189	231	160	94	425	163	635	473	293	222	312	157	197	143	105	124	Cyth4	cytohesin 4 [Source:MGI Symbol;Acc:MGI:2441702]
ENSMUSG00000018012	42	20	17	26	13	24	9	45	32	28	18	9	31	34	25	20	12	36	21	8	27	27	15	5	Rac3	Rac family small GTPase 3 [Source:MGI Symbol;Acc:MGI:2180784]
ENSMUSG00000018040	1101	832	753	761	855	835	933	1041	658	801	780	706	803	779	1035	1021	773	963	745	942	868	806	736	746	Rrp7a	ribosomal RNA processing 7 homolog A (S. cerevisiae) [Source:MGI Symbol;Acc:MGI:1922028]
ENSMUSG00000018042	39806	35565	25800	26120	24881	33810	47772	57901	31309	32761	32138	30092	36234	42252	27836	22846	33953	45998	26793	43844	36051	27603	36841	32679	Cyb5r3	cytochrome b5 reductase 3 [Source:MGI Symbol;Acc:MGI:94893]
ENSMUSG00000018068	312	266	155	352	166	390	263	330	164	484	286	159	352	302	168	198	226	172	299	243	225	233	201	149	Ints2	integrator complex subunit 2 [Source:MGI Symbol;Acc:MGI:1917672]
ENSMUSG00000018076	1331	1273	806	1088	837	1077	1153	1617	953	989	1116	713	972	1186	838	880	968	1108	1053	1492	1021	857	1014	1145	Med13l	mediator complex subunit 13-like [Source:MGI Symbol;Acc:MGI:2670178]
ENSMUSG00000018102	4862	4547	4805	6432	5258	4595	4752	7310	4499	4707	4646	4515	3492	4775	6359	6160	4464	6182	5204	8689	6831	6865	4999	5834	Hist1h2bc	histone cluster 1, H2bc [Source:MGI Symbol;Acc:MGI:1915274]
ENSMUSG00000018126	1	0	5	0	0	0	0	0	0	0	2	0	0	0	5	7	0	0	0	0	1	1	0	0	Baiap2l2	BAI1-associated protein 2-like 2 [Source:MGI Symbol;Acc:MGI:2652819]
ENSMUSG00000018143	1489	1566	709	855	1057	980	985	1667	1167	600	1056	920	1103	1045	1486	2156	924	1302	788	1417	1303	1225	1351	1320	Mafk	v-maf musculoaponeurotic fibrosarcoma oncogene family, protein K (avian) [Source:MGI Symbol;Acc:MGI:99951]
ENSMUSG00000018160	1110	1139	1344	1205	1032	1140	1121	1555	940	1383	1090	835	951	1214	1007	986	1256	1314	1122	1360	1287	1244	1094	1045	Med1	mediator complex subunit 1 [Source:MGI Symbol;Acc:MGI:1100846]
ENSMUSG00000018166	10095	4617	4343	6717	4052	10064	10377	6645	8608	3558	5510	5784	7584	6972	8519	7140	7379	8516	10505	10746	6501	13943	9002	8155	Erbb3	erb-b2 receptor tyrosine kinase 3 [Source:MGI Symbol;Acc:MGI:95411]
ENSMUSG00000018167	945	762	502	668	556	760	658	997	689	760	591	614	889	856	824	879	873	798	482	1069	906	891	874	806	Stard3	START domain containing 3 [Source:MGI Symbol;Acc:MGI:1929618]
ENSMUSG00000018168	34	52	19	19	17	51	10	16	6	19	9	1	28	13	67	43	22	32	102	12	37	6	9	4	Ikzf3	IKAROS family zinc finger 3 [Source:MGI Symbol;Acc:MGI:1342542]
ENSMUSG00000018169	70	45	25	37	6	45	70	40	11	32	47	23	55	31	79	79	23	53	25	64	50	29	18	34	Mfng	MFNG O-fucosylpeptide 3-beta-N-acetylglucosaminyltransferase [Source:MGI Symbol;Acc:MGI:1095404]
ENSMUSG00000018171	7834	5951	7067	7654	7421	7890	5823	8604	7986	5522	7029	6013	5452	8634	8909	9149	8545	5763	7040	9388	8541	6854	5681	12833	Vmp1	vacuole membrane protein 1 [Source:MGI Symbol;Acc:MGI:1923159]
ENSMUSG00000018189	807	609	434	855	576	918	1118	716	517	684	575	474	692	861	956	982	921	1030	954	1212	802	724	633	741	Uchl5	ubiquitin carboxyl-terminal esterase L5 [Source:MGI Symbol;Acc:MGI:1914848]
ENSMUSG00000018196	1042	785	636	866	845	1009	896	1295	799	946	944	767	974	1081	1096	1089	757	929	991	1349	1059	915	911	856	Glrx2	glutaredoxin 2 (thioltransferase) [Source:MGI Symbol;Acc:MGI:1916617]
ENSMUSG00000018199	183	267	156	251	196	238	324	353	109	199	179	152	188	198	254	375	209	290	266	190	150	123	139	150	Trove2	Ro60, Y RNA binding protein [Source:MGI Symbol;Acc:MGI:106652]
ENSMUSG00000018209	1443	1237	740	1245	925	1425	1370	1354	836	961	802	595	1226	1173	1043	1081	957	1197	1341	1123	1003	1037	898	805	Stk4	serine/threonine kinase 4 [Source:MGI Symbol;Acc:MGI:1929004]
ENSMUSG00000018211	37	64	85	58	85	45	15	14	7	0	0	14	72	99	224	253	38	56	49	8	1	19	0	0	Wfdc15b	WAP four-disulfide core domain 15B [Source:MGI Symbol;Acc:MGI:2445041]
ENSMUSG00000018217	400	345	269	423	350	354	292	361	170	179	160	147	221	167	535	493	240	267	321	136	259	166	113	129	Pmp22	peripheral myelin protein 22 [Source:MGI Symbol;Acc:MGI:97631]
ENSMUSG00000018238	4	2	3	10	13	32	5	4	4	11	0	10	9	16	25	67	18	14	4	16	49	15	11	18	Gdf9	growth differentiation factor 9 [Source:MGI Symbol;Acc:MGI:95692]
ENSMUSG00000018239	166	185	144	89	127	132	136	114	106	154	138	90	114	140	142	260	76	141	179	130	127	134	108	122	Zcchc10	zinc finger, CCHC domain containing 10 [Source:MGI Symbol;Acc:MGI:1196228]
ENSMUSG00000018259	0	0	0	0	0	0	0	0	0	0	0	0	0	0	0	0	0	0	0	0	0	0	0	0	Prl8a2	prolactin family 8, subfamily a, member 2 [Source:MGI Symbol;Acc:MGI:894281]
ENSMUSG00000018263	0	0	0	0	0	0	0	0	0	0	0	0	0	0	0	0	0	0	0	0	0	0	0	0	Tbx5	T-box 5 [Source:MGI Symbol;Acc:MGI:102541]
ENSMUSG00000018286	4977	3564	3249	3774	4037	4223	3846	6295	4409	4598	3904	4468	4391	5036	5639	5451	3673	4689	3305	6458	5780	4710	3947	4677	Psmb6	proteasome (prosome, macropain) subunit, beta type 6 [Source:MGI Symbol;Acc:MGI:104880]
ENSMUSG00000018287	1460	1185	917	1192	1477	1611	1492	1543	971	1212	1248	1349	1225	1626	1589	1587	1306	1723	1339	1709	1412	1072	1106	1105	Spag7	sperm associated antigen 7 [Source:MGI Symbol;Acc:MGI:107380]
ENSMUSG00000018293	10844	7747	4780	7236	7431	7028	7456	10682	6362	8262	7393	7103	7773	9303	11759	10170	6932	7635	6201	10935	9689	8375	7381	7553	Pfn1	profilin 1 [Source:MGI Symbol;Acc:MGI:97549]
ENSMUSG00000018322	848	671	639	677	567	784	594	758	453	506	529	466	546	677	786	661	779	885	504	606	604	560	568	544	Tomm34	translocase of outer mitochondrial membrane 34 [Source:MGI Symbol;Acc:MGI:1914395]
ENSMUSG00000018326	5954	4871	3618	5633	4230	6146	5539	6136	3444	5002	4308	3669	5321	5735	5253	5342	4803	5410	5006	5989	4917	4278	4248	4082	Ywhab	tyrosine 3-monooxygenase/tryptophan 5-monooxygenase activation protein, beta polypeptide [Source:MGI Symbol;Acc:MGI:1891917]
ENSMUSG00000018334	126	113	71	64	94	106	84	84	55	40	83	42	94	44	156	116	75	125	75	98	88	48	52	86	Ksr1	kinase suppressor of ras 1 [Source:MGI Symbol;Acc:MGI:105051]
ENSMUSG00000018339	449	588	360	485	749	487	532	583	272	281	148	445	436	230	1381	3119	306	638	364	468	340	274	200	290	Gpx3	glutathione peroxidase 3 [Source:MGI Symbol;Acc:MGI:105102]
ENSMUSG00000018340	7880	5857	4208	6623	4909	5746	6810	8541	4528	4878	4525	4604	5735	6560	6348	5472	6335	6863	5830	7160	5393	5425	5495	4565	Anxa6	annexin A6 [Source:MGI Symbol;Acc:MGI:88255]
ENSMUSG00000018341	5	31	14	7	15	1	7	5	0	0	3	1	2	1	8	0	2	7	17	6	5	1	1	1	Il12rb2	interleukin 12 receptor, beta 2 [Source:MGI Symbol;Acc:MGI:1270861]
ENSMUSG00000018347	245	285	147	200	198	169	146	259	248	213	185	176	220	204	275	286	199	261	195	207	223	171	144	308	Zkscan6	zinc finger with KRAB and SCAN domains 6 [Source:MGI Symbol;Acc:MGI:1289293]
ENSMUSG00000018362	1352	1724	1297	1942	1951	1886	1940	2236	1031	2040	1955	1298	1412	2248	1879	2384	2095	1876	1509	2103	2152	1660	1994	1726	Kpna2	karyopherin (importin) alpha 2 [Source:MGI Symbol;Acc:MGI:103561]
ENSMUSG00000018363	2358	2058	1809	1891	1621	2375	3143	2547	2216	2131	2083	1702	1907	2562	2049	2372	1915	2442	2880	3824	2702	2822	2554	2394	Smurf2	SMAD specific E3 ubiquitin protein ligase 2 [Source:MGI Symbol;Acc:MGI:1913563]
ENSMUSG00000018372	203	207	152	201	216	289	249	268	173	258	161	177	201	240	206	251	205	335	284	290	153	221	217	170	Cep95	centrosomal protein 95 [Source:MGI Symbol;Acc:MGI:2443502]
ENSMUSG00000018377	1075	961	686	914	839	1162	1052	764	674	704	550	602	820	917	820	1067	1096	1070	840	902	871	732	770	760	Vezf1	vascular endothelial zinc finger 1 [Source:MGI Symbol;Acc:MGI:1313291]
ENSMUSG00000018378	96	106	72	49	110	96	102	155	120	83	78	80	63	68	160	156	50	109	93	143	135	76	87	92	Cuedc1	CUE domain containing 1 [Source:MGI Symbol;Acc:MGI:2144281]
ENSMUSG00000018379	3454	3090	2708	3349	3223	3726	3294	5026	2730	3786	3193	2684	2890	3555	3384	3539	2342	3134	4230	3617	2412	2803	2265	2382	Srsf1	serine/arginine-rich splicing factor 1 [Source:MGI Symbol;Acc:MGI:98283]
ENSMUSG00000018381	55	28	16	26	44	74	24	44	21	21	18	9	48	28	43	41	28	40	34	21	28	15	9	18	Abi3	ABI gene family, member 3 [Source:MGI Symbol;Acc:MGI:1913860]
ENSMUSG00000018387	2408	1126	1761	2065	1708	2242	1931	3915	1824	2425	2098	2000	1176	2496	1916	1651	1693	2045	1386	2267	1642	1278	1718	1442	Shroom1	shroom family member 1 [Source:MGI Symbol;Acc:MGI:1919024]
ENSMUSG00000018395	156	181	106	167	92	175	252	185	57	89	67	68	182	138	185	219	118	135	125	152	81	105	79	71	Kif3a	kinesin family member 3A [Source:MGI Symbol;Acc:MGI:107689]
ENSMUSG00000018398	287	329	123	187	192	322	251	298	143	191	187	127	197	127	495	499	170	323	284	210	218	229	138	142	2008-09-01	septin 8 [Source:MGI Symbol;Acc:MGI:894310]
ENSMUSG00000018401	3272	2294	1257	2897	1226	2558	4184	3494	1850	3947	2039	2282	2958	3124	1798	1488	2545	1533	2649	3028	3722	4191	2613	2494	Mtmr4	myotubularin related protein 4 [Source:MGI Symbol;Acc:MGI:2180699]
ENSMUSG00000018405	137	93	95	106	76	105	45	113	49	203	89	71	114	133	165	120	108	87	69	110	113	99	71	71	Mrm1	mitochondrial rRNA methyltransferase 1 [Source:MGI Symbol;Acc:MGI:2443470]
ENSMUSG00000018411	247	817	220	174	311	492	175	186	98	62	78	102	434	131	178	116	113	116	114	125	133	154	92	119	Mapt	microtubule-associated protein tau [Source:MGI Symbol;Acc:MGI:97180]
ENSMUSG00000018412	1686	1287	814	1504	857	1560	2031	1582	1088	1608	989	1020	1520	1404	1251	1381	1406	1363	1639	2323	1626	1637	1201	1293	Kansl1	KAT8 regulatory NSL complex subunit 1 [Source:MGI Symbol;Acc:MGI:1923969]
ENSMUSG00000018415	2674	1915	1487	1835	1519	1985	2611	2505	1860	2052	1944	1514	2022	1931	1823	1853	1933	1912	2157	3243	2250	2609	2159	2309	Gid4	GID complex subunit 4, VID24 homolog [Source:MGI Symbol;Acc:MGI:1914021]
ENSMUSG00000018417	14582	8475	8520	12633	8369	12776	14042	23474	11822	14102	12619	11376	10462	11988	7050	6807	11788	13533	12480	11326	11677	8369	8869	10599	Myo1b	myosin IB [Source:MGI Symbol;Acc:MGI:107752]
ENSMUSG00000018425	2627	2166	1816	2525	2031	2603	3269	2526	1932	1980	1988	1611	1703	2480	2432	3307	2174	2319	2781	2938	2141	2558	1878	2063	Dhx40	DEAH (Asp-Glu-Ala-His) box polypeptide 40 [Source:MGI Symbol;Acc:MGI:1914737]
ENSMUSG00000018427	3311	1098	825	2135	703	3690	2628	2353	900	624	1670	1142	1114	1305	1184	1106	1140	501	1011	1892	1553	1139	1279	1224	Ypel2	yippee like 2 [Source:MGI Symbol;Acc:MGI:1925114]
ENSMUSG00000018428	7091	6358	4480	5613	4745	5770	8652	6570	4163	4943	4673	3952	7112	6770	4643	4818	5273	6196	4715	8112	5260	8068	6685	6398	Akap1	A kinase (PRKA) anchor protein 1 [Source:MGI Symbol;Acc:MGI:104729]
ENSMUSG00000018433	542	539	412	593	500	609	787	691	344	668	563	383	603	662	527	633	550	528	590	619	478	488	552	422	Nol11	nucleolar protein 11 [Source:MGI Symbol;Acc:MGI:1916229]
ENSMUSG00000018442	7981	5930	5639	7379	5553	8210	6520	10981	8342	7327	5282	7134	7349	8594	7514	7665	8699	8779	6771	8514	7540	6310	6179	7099	Derl2	Der1-like domain family, member 2 [Source:MGI Symbol;Acc:MGI:2151483]
ENSMUSG00000018446	4267	3560	2795	3131	3978	3225	3603	4673	2829	3085	3017	2767	3935	4503	5047	4895	2837	4408	3536	4699	3479	3116	2961	2793	C1qbp	complement component 1, q subcomponent binding protein [Source:MGI Symbol;Acc:MGI:1194505]
ENSMUSG00000018449	571	560	807	599	1010	784	686	797	577	674	613	611	540	839	914	1037	627	827	588	898	696	756	572	593	Rpain	RPA interacting protein [Source:MGI Symbol;Acc:MGI:1916973]
ENSMUSG00000018451	0	0	0	2	0	0	8	2	0	1	1	0	4	0	1	0	0	0	0	0	3	0	0	0	6330403K07Rik	RIKEN cDNA 6330403K07 gene [Source:MGI Symbol;Acc:MGI:1918001]
ENSMUSG00000018459	698	442	193	506	265	426	931	843	670	641	595	551	277	499	861	708	289	175	778	1022	475	768	303	680	Slc13a3	solute carrier family 13 (sodium-dependent dicarboxylate transporter), member 3 [Source:MGI Symbol;Acc:MGI:2149635]
ENSMUSG00000018470	39	6	24	26	12	17	15	60	43	39	23	23	2	20	7	8	55	52	19	42	35	13	57	21	Kcnab3	potassium voltage-gated channel, shaker-related subfamily, beta member 3 [Source:MGI Symbol;Acc:MGI:1336208]
ENSMUSG00000018474	4992	3699	4059	3859	3884	4474	5075	6309	4132	5675	5596	4715	2913	4741	3646	2938	3193	3541	4516	7320	4597	7074	5961	6778	Chd3	chromodomain helicase DNA binding protein 3 [Source:MGI Symbol;Acc:MGI:1344395]
ENSMUSG00000018476	2002	1730	862	1299	993	1316	1913	2002	1190	1006	1283	1616	926	1773	1764	1461	1212	1229	817	2670	1380	1829	1853	1862	Kdm6b	KDM1 lysine (K)-specific demethylase 6B [Source:MGI Symbol;Acc:MGI:2448492]
ENSMUSG00000018479	0	0	0	1	0	0	0	0	0	0	0	0	0	0	4	0	0	0	0	0	0	0	0	0	1700125H20Rik	RIKEN cDNA 1700125H20 gene [Source:MGI Symbol;Acc:MGI:1920884]
ENSMUSG00000018481	1536	1310	1210	1373	1036	1723	1807	1756	1025	1552	1113	1099	1521	1623	1480	1805	1583	1655	1660	1806	1450	1363	1324	1222	Appbp2	amyloid beta precursor protein (cytoplasmic tail) binding protein 2 [Source:MGI Symbol;Acc:MGI:1914134]
ENSMUSG00000018486	46	45	11	36	2	20	35	29	3	86	20	12	60	8	67	29	9	17	60	85	73	18	20	13	Wnt9b	wingless-type MMTV integration site family, member 9B [Source:MGI Symbol;Acc:MGI:1197020]
ENSMUSG00000018500	4	0	0	1	0	2	0	0	0	0	0	1	4	0	6	8	1	0	0	5	0	0	4	0	Adora2b	adenosine A2b receptor [Source:MGI Symbol;Acc:MGI:99403]
ENSMUSG00000018501	6266	5044	3889	5655	3591	5724	8252	6024	4248	4528	4344	3203	4648	4544	3347	3929	4529	4304	5374	6023	4558	5123	5079	5676	Ncor1	nuclear receptor co-repressor 1 [Source:MGI Symbol;Acc:MGI:1349717]
ENSMUSG00000018507	134	113	75	72	55	94	34	79	35	48	46	27	78	21	145	82	31	58	85	42	62	23	24	52	Trpv2	transient receptor potential cation channel, subfamily V, member 2 [Source:MGI Symbol;Acc:MGI:1341836]
ENSMUSG00000018509	865	723	566	422	642	619	807	981	682	617	634	621	588	651	979	843	531	684	424	966	902	874	700	825	Cenpv	centromere protein V [Source:MGI Symbol;Acc:MGI:1920389]
ENSMUSG00000018537	491	294	231	188	308	376	228	283	229	239	195	220	223	349	414	390	300	323	181	254	270	229	256	301	Pcgf2	polycomb group ring finger 2 [Source:MGI Symbol;Acc:MGI:99161]
ENSMUSG00000018541	516	442	416	448	497	517	557	506	338	636	444	385	407	459	470	365	455	411	452	561	415	447	421	513	Cwc25	CWC25 spliceosome-associated protein [Source:MGI Symbol;Acc:MGI:1914730]
ENSMUSG00000018543	0	0	0	0	0	0	0	1	4	0	0	0	0	1	1	0	0	0	1	0	0	0	0	0	1700001P01Rik	RIKEN cDNA 1700001P01 gene [Source:MGI Symbol;Acc:MGI:1919465]
ENSMUSG00000018547	1334	872	555	1120	622	1277	1406	1209	684	1325	789	805	1110	917	829	811	903	775	1026	1315	1324	1167	995	902	Pip4k2b	phosphatidylinositol-5-phosphate 4-kinase, type II, beta [Source:MGI Symbol;Acc:MGI:1934234]
ENSMUSG00000018548	590	442	332	526	319	455	678	618	313	334	570	362	431	521	589	506	386	476	659	711	414	474	477	465	Trim37	tripartite motif-containing 37 [Source:MGI Symbol;Acc:MGI:2153072]
ENSMUSG00000018554	1	2	5	1	5	1	6	19	4	1	0	5	5	1	8	0	5	10	12	7	2	4	13	1	Ybx2	Y box protein 2 [Source:MGI Symbol;Acc:MGI:1096372]
ENSMUSG00000018559	1836	1537	992	1404	1268	1399	1842	1696	1210	1460	1351	1149	1373	1854	1894	1718	1222	1533	1406	2008	1707	1788	1308	1457	Ctdnep1	CTD nuclear envelope phosphatase 1 [Source:MGI Symbol;Acc:MGI:1914431]
ENSMUSG00000018565	1059	849	756	822	904	891	914	1142	622	887	805	731	893	1071	1304	1353	887	1059	887	1227	986	993	826	776	Elp5	elongator acetyltransferase complex subunit 5 [Source:MGI Symbol;Acc:MGI:1859017]
ENSMUSG00000018566	333	352	251	153	331	197	117	1829	391	136	113	372	130	159	218	5	776	555	212	239	55	21	166	164	Slc2a4	solute carrier family 2 (facilitated glucose transporter), member 4 [Source:MGI Symbol;Acc:MGI:95758]
ENSMUSG00000018567	11734	9962	7739	9128	9123	9641	11011	11672	7414	8598	7872	8450	9342	12895	14796	14293	10116	12305	9385	12497	10557	9512	7972	9235	Gabarap	gamma-aminobutyric acid receptor associated protein [Source:MGI Symbol;Acc:MGI:1861742]
ENSMUSG00000018569	22	43	34	35	47	63	21	48	35	15	13	52	32	29	163	145	30	35	57	15	28	62	7	54	Cldn7	claudin 7 [Source:MGI Symbol;Acc:MGI:1859285]
ENSMUSG00000018570	2	20	0	1	8	6	18	18	2	1	5	2	5	1	11	16	2	1	6	0	4	17	0	0	2810408A11Rik	RIKEN cDNA 2810408A11 gene [Source:MGI Symbol;Acc:MGI:1917669]
ENSMUSG00000018572	1096	721	524	572	773	851	881	946	711	853	690	885	735	829	915	1059	872	962	534	986	1140	870	890	1110	Phf23	PHD finger protein 23 [Source:MGI Symbol;Acc:MGI:1925496]
ENSMUSG00000018574	9876	7337	4393	5540	4618	6357	8227	11648	6909	8078	7804	6824	8426	7917	6558	7233	6008	6431	4558	13007	10197	10659	9900	9426	Acadvl	acyl-Coenzyme A dehydrogenase, very long chain [Source:MGI Symbol;Acc:MGI:895149]
ENSMUSG00000018581	0	3	1	3	0	0	0	0	0	0	0	2	2	4	11	3	0	2	0	3	6	1	0	1	Dnah11	dynein, axonemal, heavy chain 11 [Source:MGI Symbol;Acc:MGI:1100864]
ENSMUSG00000018583	3201	2778	1840	2792	2348	2780	3183	3248	1730	3126	2247	1971	3017	3286	3343	3791	2053	2737	2359	3265	2641	2421	2336	2166	G3bp1	GTPase activating protein (SH3 domain) binding protein 1 [Source:MGI Symbol;Acc:MGI:1351465]
ENSMUSG00000018585	4011	3806	3528	2852	4077	2912	2786	5747	3544	3767	3363	3307	4108	4432	7041	8630	3006	3411	1969	5652	4758	4069	3452	3564	Atox1	antioxidant 1 copper chaperone [Source:MGI Symbol;Acc:MGI:1333855]
ENSMUSG00000018589	0	0	0	0	0	0	0	0	0	0	0	0	0	0	0	0	0	0	0	0	0	0	0	0	Glra2	glycine receptor, alpha 2 subunit [Source:MGI Symbol;Acc:MGI:95748]
ENSMUSG00000018593	3033	3768	1743	1947	1985	3117	2895	3808	1558	2300	1770	2436	2650	1525	7645	7780	1492	3504	1942	2580	2975	1793	1794	1545	Sparc	secreted acidic cysteine rich glycoprotein [Source:MGI Symbol;Acc:MGI:98373]
ENSMUSG00000018595	1	1	1	0	0	0	0	0	1	4	2	0	0	4	0	1	0	0	0	0	0	0	0	0	Glra4	glycine receptor, alpha 4 subunit [Source:MGI Symbol;Acc:MGI:95750]
ENSMUSG00000018599	634	517	393	528	407	496	526	1030	699	891	843	648	660	846	759	637	673	607	442	1547	1350	1455	1189	905	Mief2	mitochondrial elongation factor 2 [Source:MGI Symbol;Acc:MGI:2144199]
ENSMUSG00000018604	601	353	351	361	449	637	2906	436	255	1015	558	299	553	686	454	318	271	405	374	875	454	713	911	736	Tbx3	T-box 3 [Source:MGI Symbol;Acc:MGI:98495]
ENSMUSG00000018620	0	0	0	0	0	0	0	0	0	0	0	0	0	0	0	0	0	0	0	0	0	0	0	0	Mmp20	matrix metallopeptidase 20 (enamelysin) [Source:MGI Symbol;Acc:MGI:1353466]
ENSMUSG00000018623	0	5	22	7	35	10	0	17	2	1	5	8	33	10	177	530	34	18	2	8	12	1	7	2	Mmp7	matrix metallopeptidase 7 [Source:MGI Symbol;Acc:MGI:103189]
ENSMUSG00000018634	0	0	0	0	0	0	0	0	0	0	0	0	0	0	0	0	0	0	0	0	0	0	0	0	Crhr1	corticotropin releasing hormone receptor 1 [Source:MGI Symbol;Acc:MGI:88498]
ENSMUSG00000018648	401	224	292	461	182	272	25	192	77	190	40	22	222	382	81	93	417	392	37	16	50	38	42	11	Dusp14	dual specificity phosphatase 14 [Source:MGI Symbol;Acc:MGI:1927168]
ENSMUSG00000018651	331	244	197	229	237	295	276	261	223	267	157	263	227	300	331	302	254	276	188	289	247	188	193	151	Tada2a	transcriptional adaptor 2A [Source:MGI Symbol;Acc:MGI:2144471]
ENSMUSG00000018654	222	228	107	191	120	172	103	151	57	139	72	47	185	64	232	267	79	103	321	121	157	40	33	28	Ikzf1	IKAROS family zinc finger 1 [Source:MGI Symbol;Acc:MGI:1342540]
ENSMUSG00000018656	0	0	0	0	0	0	0	0	0	0	0	0	0	0	0	0	0	0	0	0	0	0	0	0	Tcaf3	TRPM8 channel-associated factor 3 [Source:MGI Symbol;Acc:MGI:3042585]
ENSMUSG00000018659	6153	5162	3756	4989	5040	5160	6630	6269	4396	5384	5396	5098	6047	6939	7377	7019	4759	4591	6003	10007	5657	8442	5228	4703	Pnpo	pyridoxine 5'-phosphate oxidase [Source:MGI Symbol;Acc:MGI:2144151]
ENSMUSG00000018661	1078	849	770	1040	735	1064	1120	1190	720	1006	807	682	856	917	816	704	882	1131	655	899	744	725	636	705	Cog1	component of oligomeric golgi complex 1 [Source:MGI Symbol;Acc:MGI:1333873]
ENSMUSG00000018666	1665	1197	882	1230	915	1403	1359	1704	1038	1400	1015	1043	1261	1553	1453	1553	1149	1447	1129	1475	1238	1239	1089	1154	Cbx1	chromobox 1 [Source:MGI Symbol;Acc:MGI:105369]
ENSMUSG00000018669	3959	2858	1904	3131	2869	3175	3353	4462	2774	3738	3141	3224	3454	4206	3659	3279	2422	3021	2689	4325	3004	3149	2558	2736	Cdk5rap3	CDK5 regulatory subunit associated protein 3 [Source:MGI Symbol;Acc:MGI:1933126]
ENSMUSG00000018672	1095	980	803	843	969	866	810	880	629	632	512	498	956	1340	997	1167	817	1152	670	874	660	631	607	644	Copz2	coatomer protein complex, subunit zeta 2 [Source:MGI Symbol;Acc:MGI:1929008]
ENSMUSG00000018677	24356	19711	15419	17448	19196	18443	18144	23830	13717	16962	15496	13988	19272	25008	25237	26878	16553	21004	13601	24909	20117	19892	17706	15338	Slc25a39	solute carrier family 25, member 39 [Source:MGI Symbol;Acc:MGI:1196386]
ENSMUSG00000018678	474	357	276	380	286	285	462	432	205	336	343	207	294	346	402	357	343	308	253	325	310	279	276	371	Sp2	Sp2 transcription factor [Source:MGI Symbol;Acc:MGI:1926162]
ENSMUSG00000018697	666	447	369	492	584	660	841	669	309	484	441	435	486	699	746	788	390	582	640	696	528	494	441	544	Aatf	apoptosis antagonizing transcription factor [Source:MGI Symbol;Acc:MGI:1929608]
ENSMUSG00000018698	0	0	0	1	0	1	0	0	0	0	1	0	0	0	0	1	0	0	18	0	0	0	4	0	Lhx1	LIM homeobox protein 1 [Source:MGI Symbol;Acc:MGI:99783]
ENSMUSG00000018707	6808	5554	3893	6164	4254	6062	6694	5871	4144	4890	4087	3835	5855	6050	5713	5501	6128	5753	5387	6419	6080	5558	4209	5775	Dync1h1	dynein cytoplasmic 1 heavy chain 1 [Source:MGI Symbol;Acc:MGI:103147]
ENSMUSG00000018727	131	140	221	87	155	101	232	230	171	146	116	189	103	136	209	54	71	233	260	564	107	291	130	157	Cpsf4l	cleavage and polyadenylation specific factor 4-like [Source:MGI Symbol;Acc:MGI:1277182]
ENSMUSG00000018733	559	456	452	627	509	567	627	646	454	641	448	277	591	584	549	598	529	713	444	647	517	551	490	267	Pex12	peroxisomal biogenesis factor 12 [Source:MGI Symbol;Acc:MGI:2144177]
ENSMUSG00000018736	1923	1766	1243	1204	1495	1368	1696	1627	1452	1038	1199	1121	1678	1926	2172	2295	1606	1774	2020	2972	1933	2209	1952	1759	Ndel1	nudE neurodevelopment protein 1 like 1 [Source:MGI Symbol;Acc:MGI:1932915]
ENSMUSG00000018740	31	22	13	58	73	40	55	51	22	25	47	30	12	45	29	21	13	42	51	66	19	11	10	5	Slc25a35	solute carrier family 25, member 35 [Source:MGI Symbol;Acc:MGI:1919248]
ENSMUSG00000018750	1010	958	879	870	813	1099	969	1022	641	764	730	579	784	658	806	889	686	889	740	708	693	623	550	683	Zbtb4	zinc finger and BTB domain containing 4 [Source:MGI Symbol;Acc:MGI:1922830]
ENSMUSG00000018752	28	20	11	14	17	16	10	16	10	9	12	14	23	19	22	43	8	12	8	11	15	10	20	14	Tnfsfm13	tumor necrosis factor (ligand) superfamily, membrane-bound member 13 [Source:MGI Symbol;Acc:MGI:3845075]
ENSMUSG00000018761	2748	2576	2054	2195	2426	2149	2569	3249	1926	2247	2278	2012	2700	2890	3152	3087	1974	2211	2075	4094	2837	2853	2226	2675	Mpdu1	mannose-P-dolichol utilization defect 1 [Source:MGI Symbol;Acc:MGI:1346040]
ENSMUSG00000018765	2128	1867	1190	1512	1427	1652	2056	2334	1815	2113	1810	1670	1780	2171	1855	1888	2163	2153	1610	3207	3060	2226	2214	2335	Fxr2	fragile X mental retardation, autosomal homolog 2 [Source:MGI Symbol;Acc:MGI:1346074]
ENSMUSG00000018770	17245	13566	9718	9126	9535	9359	10798	26232	16681	19693	16207	16060	15971	18490	23486	20522	11223	13841	5835	27661	25126	19479	18020	16622	Atp5g3	ATP synthase, H+ transporting, mitochondrial F0 complex, subunit C3 (subunit 9) [Source:MGI Symbol;Acc:MGI:2442035]
ENSMUSG00000018774	1055	791	557	790	618	551	266	623	355	304	226	120	779	339	1159	984	595	724	662	156	410	177	221	220	Cd68	CD68 antigen [Source:MGI Symbol;Acc:MGI:88342]
ENSMUSG00000018776	5	0	1	1	3	2	1	1	1	0	1	0	0	6	0	0	2	0	0	0	1	0	0	0	Slc35g3	solute carrier family 35, member G3 [Source:MGI Symbol;Acc:MGI:1927128]
ENSMUSG00000018796	33888	32429	30144	28398	33458	31958	80306	45734	44893	30984	43129	37526	44077	44220	36316	29068	29649	37822	61585	106723	44131	92760	75240	53668	Acsl1	acyl-CoA synthetase long-chain family member 1 [Source:MGI Symbol;Acc:MGI:102797]
ENSMUSG00000018800	390	494	395	351	375	550	510	567	223	368	282	231	380	421	659	884	347	322	411	449	297	260	310	373	Abca5	ATP-binding cassette, sub-family A (ABC1), member 5 [Source:MGI Symbol;Acc:MGI:2386607]
[truncated: 45,070 more rows]

## Sheet: processed.FPKM.annot
Gene	IA_TG118	IA_TG121	IA_TG126	IA_TG127	IA_TG131	IA_TG132	IA_WT120	IA_WT122	IA_WT124	IA_WT130	IA_WT133	IA_WT134	IKK_TG26	IKK_TG27	IKK_TG32	IKK_TG33	IKK_TG38	IKK_TG43	IKK_WT28	IKK_WT35	IKK_WT37	IKK_WT39	IKK_WT41	IKK_WT42	gene_name	gene_description
ENSMUSG00000086157	0	0	0	0	0	0	0	0	0	0	0	0	0	0	0	0	0	0	0	0	0	0	0	0	Gm14643	predicted gene 14643 [Source:MGI Symbol;Acc:MGI:3705095]
ENSMUSG00000101420	0	0	0	0	0	0	0	0	0	0	0	0	0	0	0	0	0	0	0	0	0	0	0	0	Gm21902	predicted gene, 21902 [Source:MGI Symbol;Acc:MGI:5434066]
ENSMUSG00000042492	10.026	11.9613	8.04145	7.55511	9.01029	9.23923	8.07633	6.24186	8.34769	10.9607	6.73234	7.25378	9.93414	7.46966	12.3856	10.4761	9.37696	8.69353	6.84931	7.69276	9.12332	7.63315	7.83394	7.9911	Tbc1d10b	TBC1 domain family, member 10b [Source:MGI Symbol;Acc:MGI:1915699]
ENSMUSG00000058006	2.24597	2.71376	2.52126	2.74904	1.73976	1.9878	2.63572	2.27123	2.23635	4.3606	3.14676	1.72127	3.57041	2.52271	2.21271	2.68723	2.82593	1.08766	2.78931	2.22229	2.99248	2.56793	2.43018	2.51471	Mdn1	midasin AAA ATPase 1 [Source:MGI Symbol;Acc:MGI:1926159]
ENSMUSG00000034875	31.0834	33.7019	39.9777	42.8449	49.3928	41.4125	25.7079	29.1019	28.0435	24.9188	24.0769	25.0575	34.4658	40.6554	43.0132	46.0024	44.649	44.1531	35.5151	32.4522	38.0606	24.2203	28.6066	28.8297	Nudt19	nudix (nucleoside diphosphate linked moiety X)-type motif 19 [Source:MGI Symbol;Acc:MGI:94203]
ENSMUSG00000034041	0.367296	0.411127	0.349318	0.339855	0.862221	0.596629	0.215369	0.553381	0.257645	0.590361	0.415263	0.508273	0.689064	0.128697	0.792738	0.668543	0.388329	0.418058	0.449486	0.111588	0.331973	0.326529	0.0885191	0.169714	Lyl1	lymphoblastomic leukemia 1 [Source:MGI Symbol;Acc:MGI:96891]
ENSMUSG00000024862	6.60693	5.90925	4.11785	5.51514	4.78857	5.07627	6.0382	5.55821	6.49429	6.31291	4.91096	4.86845	5.39497	4.8684	4.76054	4.36716	5.82886	4.408	3.25453	5.67622	5.61525	4.19013	3.93404	5.49969	Klc2	kinesin light chain 2 [Source:MGI Symbol;Acc:MGI:107953]
ENSMUSG00000063529	0	0	0	0	0	0	0	0	0	0	0	0	0	0	0.0795116	0.0621753	0	0.0480082	0.0131911	0	0	0	0	0	Stmnd1	stathmin domain containing 1 [Source:MGI Symbol;Acc:MGI:2686420]
ENSMUSG00000080913	0	0	0	0	0	0	0	0	0	0	0	0	0	0	0	0	0	0	0	0	0	0	0	0	Gm12719	predicted gene 12719 [Source:MGI Symbol;Acc:MGI:3651747]
ENSMUSG00000032320	3.49194	5.69798	4.52138	3.4638	4.76352	3.98266	2.46001	3.3463	2.20268	2.84654	2.30433	2.36162	4.90218	3.45115	4.97018	6.40509	2.2786	3.47951	2.73822	2.42944	2.9596	1.90336	1.7994	1.99766	Rcn2	reticulocalbin 2 [Source:MGI Symbol;Acc:MGI:1349765]
ENSMUSG00000105756	0	0	0	0	0	0	0	0	0	0	0	0	0	0	0	0	0	0	0	0	0	0	0	0	Gm44467	predicted gene, 44467 [Source:MGI Symbol;Acc:MGI:5690859]
ENSMUSG00000018707	49.7029	50.5736	37.6494	52.3847	38.9496	46.7282	46.5658	36.5004	41.3829	42.2241	37.5898	37.7757	51.2704	43.1127	44.4403	40.1535	52.7061	40.5306	41.712	39.6614	48.8952	42.6321	36.1024	50.651	Dync1h1	dynein cytoplasmic 1 heavy chain 1 [Source:MGI Symbol;Acc:MGI:103147]
ENSMUSG00000095254	0	0	0	0	0	0	0	0	0	0	0	0	0	0	0	0	0	0	0	0	0	0	0	0	-	-
ENSMUSG00000022105	7.13623	8.18579	6.49198	8.19032	6.93699	10.0161	10.0084	7.06548	7.40919	7.74543	7.79878	5.70357	7.75165	6.81171	7.52726	8.36704	6.7865	8.55967	9.59005	6.46406	5.60362	5.3146	5.8252	7.48864	Rb1	RB transcriptional corepressor 1 [Source:MGI Symbol;Acc:MGI:97874]
ENSMUSG00000108045	0.0137153	0.0171065	0	0	0	0	0.0130685	0.0116796	0	0	0	0.0185051	0.0164507	0.0267746	0	0.0137128	0.0161579	0.0529411	0	0.0116077	0	0	0.0161139	0	Gm5576	predicted pseudogene 5576 [Source:MGI Symbol;Acc:MGI:3644832]
ENSMUSG00000015342	0.905048	0.812256	0.831711	1.05354	0.406273	1.55152	1.31105	0.861725	1.00956	1.23239	0.854087	1.14001	0.885264	0.762792	0.957206	1.08853	1.13312	0.657445	1.47703	1.07405	1.0742	1.00352	0.74943	1.31598	Xk	X-linked Kx blood group [Source:MGI Symbol;Acc:MGI:103569]
ENSMUSG00000042589	0.0231586	0.0770261	0.0409038	0.0898611	0.116176	0.0978081	0.00735549	0.0854592	0.12671	0.0913023	0.0972513	0.072908	0.074073	0.0527445	0.156277	1.99899	0.0818493	0.0148987	0.0491241	0.124132	0.195578	0.0567736	0.0997654	0.0370959	Cux2	cut-like homeobox 2 [Source:MGI Symbol;Acc:MGI:107321]
ENSMUSG00000083558	0	0	0	0	0	0	0	0	0	0	0	0	0	0	0	0	0	0	0	0	0	0	0	0	Gm12896	predicted gene 12896 [Source:MGI Symbol;Acc:MGI:3650312]
ENSMUSG00000095513	0	0	0	0	0	0	0	0	0	0	0	0	0	0	0	0	0	0	0	0	0	0	0	0	Gm24136	predicted gene, 24136 [Source:MGI Symbol;Acc:MGI:5453913]
ENSMUSG00000042357	0	0.0122857	0	0	0.0494137	0.0416011	0.00938562	0	0	0	0	0.0132901	0	0	0.0104953	0.00984833	0	0.0665378	0.0104471	0.00833647	0	0	0	0.0118336	Gjb5	gap junction protein, beta 5 [Source:MGI Symbol;Acc:MGI:95723]
ENSMUSG00000031844	75.1456	69.0803	87.544	74.5556	88.5456	76.4198	96.7519	108.315	129.998	98.1666	148.494	149.242	79.7278	102.693	76.3418	71.0533	46.2615	71.8636	70.2041	88.481	95.1471	103.232	95.1338	93.5706	Hsd17b2	hydroxysteroid (17-beta) dehydrogenase 2 [Source:MGI Symbol;Acc:MGI:1096386]
ENSMUSG00000066463	0	0	0	0	0	0	0	0	0	0	0	0	0	0	0	0	0	0	0	0	0	0	0	0	Omt2a	oocyte maturation, alpha [Source:MGI Symbol;Acc:MGI:106620]
ENSMUSG00000081834	0.111161	0	0	0	0	0	0	0	0	0	0	0	0	0	0	0	0	0	0	0.0470395	0	0	0	0	Gm13770	predicted gene 13770 [Source:MGI Symbol;Acc:MGI:3651719]
ENSMUSG00000101710	0	0	0	0	0	0	0	0	0	0	0	0	0	0	0	0	0	0	0	0	0	0	0	0	Gm20922	predicted gene, 20922 [Source:MGI Symbol;Acc:MGI:5434278]
ENSMUSG00000107823	0	0	0	0	0	0	0	0	0	0	0	0	0	0	0	0	0	0	0	0	0	0	0	0	Gm44436	predicted gene, 44436 [Source:MGI Symbol;Acc:MGI:5690828]
ENSMUSG00000025377	4.86013	4.55849	5.099	4.60524	3.55963	3.27393	4.48273	4.42021	3.93558	6.43807	3.01242	3.42297	5.29312	4.16514	4.30846	4.32471	3.14913	4.38048	3.17527	2.81347	3.96169	3.31908	3.40321	2.44061	Tepsin	TEPSIN, adaptor related protein complex 4 accessory protein [Source:MGI Symbol;Acc:MGI:1926027]
ENSMUSG00000087302	0	0	0	0	0.0134134	0	0	0	0	0	0	0	0	0	0	0.0427735	0	0	0	0	0	0	0	0	Sox5os1	SRY (sex determining region Y)-box 5, opposite strand 1 [Source:MGI Symbol;Acc:MGI:1918330]
ENSMUSG00000078489	0	0.0460646	0	0	0.0926372	0	0	0	0	0.0873637	0	0	0	0	0	0	0	0	0	0	0	0	0	0	Gm17106	predicted gene 17106 [Source:MGI Symbol;Acc:MGI:4937933]
ENSMUSG00000074507	0	0	0	0	0	0	0	0	0	0	0	0	0	0	0	0	0	0	0	0	0	0	0	0	Gm14340	predicted gene 14340 [Source:MGI Symbol;Acc:MGI:3650817]
ENSMUSG00000034648	0.0183266	0.057145	0.0303462	0.0586672	0.022984	0.0193501	0.0480214	0.0702293	0.0376022	0	0.00577199	0.0061817	0.0109908	0.00447209	0.0585807	0.274848	0.0269881	0.0221065	0	0.00387758	0.0757032	0.0288822	0.00538292	0	Lrrn1	leucine rich repeat protein 1, neuronal [Source:MGI Symbol;Acc:MGI:106038]
ENSMUSG00000045257	2.79026	3.57866	2.40602	3.95283	4.35769	3.58533	2.85932	2.53303	4.17672	3.67375	2.98459	3.80021	3.59933	4.77902	3.89856	3.7372	2.57393	3.40385	3.01518	3.56449	3.91447	3.40173	3.30916	2.30853	Morn2	MORN repeat containing 2 [Source:MGI Symbol;Acc:MGI:2674071]
ENSMUSG00000025220	12.0494	15.3611	10.1866	10.1417	7.88796	10.1536	10.2851	8.37025	10.0663	9.08315	8.71003	8.54979	11.9189	8.79703	13.8344	13.4404	11.0351	9.76187	8.09862	8.84412	13.8416	13.2588	12.0198	13.2352	Mgea5	O-GlcNAcase [Source:MGI Symbol;Acc:MGI:1932139]
ENSMUSG00000022641	4.64268	5.12899	4.66661	4.66025	3.1046	4.519	3.5338	3.52117	3.55975	3.64643	4.03252	3.05861	4.90516	3.19517	2.6666	2.22572	4.20897	3.08012	3.36123	2.61309	2.93162	2.95813	2.96168	3.1646	Bbx	bobby sox HMG box containing [Source:MGI Symbol;Acc:MGI:1917758]
ENSMUSG00000084213	0	0	0	0	0	0	0.0543861	0	0	0	0	0	0	0	0	0.0570673	0	0	0	0	0	0.0599687	0	0	Hspe1-ps5	heat shock protein 1 (chaperonin 10), pseudogene 5 [Source:MGI Symbol;Acc:MGI:1935166]
ENSMUSG00000072726	0	0	0	0	0	0	0	0	0	0	0	0	0	0	0	0	0	0	0	0	0	0	0	0	Gm5797	predicted gene 5797 [Source:MGI Symbol;Acc:MGI:3646487]
ENSMUSG00000021359	0	0.00710472	0	0	0	0.00601441	0	0.00485082	0.00779167	0	0	0	0	0	0.0485548	0	0.0402646	0.0054969	0.00604148	0	0	0	0	0	Tfap2a	transcription factor AP-2, alpha [Source:MGI Symbol;Acc:MGI:104671]
ENSMUSG00000047368	5.91783	8.00469	9.57223	5.43768	10.0417	5.79273	6.97664	7.78087	17.5292	8.56276	12.0286	12.254	7.31168	7.91568	11.9905	11.5185	8.6663	9.6302	11.8773	14.4166	11.1588	8.70745	9.47154	19.7156	Abhd17b	abhydrolase domain containing 17B [Source:MGI Symbol;Acc:MGI:1917816]
ENSMUSG00000080781	0	0	0	0	0	0	0	0	0	0	0	0	0	0	0	0	0	0	0	0	0	0	0	0	Olfr388-ps1	olfactory receptor 388, pseudogene 1 [Source:MGI Symbol;Acc:MGI:3030222]
ENSMUSG00000099252	0	0	0	0	0	0	0	0	0	0	0	0	0	0	0	0	0	0	0	0	0	0	0	0	Gm27265	predicted gene, 27265 [Source:MGI Symbol;Acc:MGI:5530647]
ENSMUSG00000096397	0	0	0	0	0	0	0	0	0	0	0	0	0	0.0486668	0	0	0	0	0	0	0	0	0	0	Trav17	T cell receptor alpha variable 17 [Source:MGI Symbol;Acc:MGI:3702128]
ENSMUSG00000086828	0	0	0	0	0	0	0	0	0	0	0	0	0	0.0218583	0	0	0	0	0	0	0	0	0	0	Gm15579	predicted gene 15579 [Source:MGI Symbol;Acc:MGI:3783027]
ENSMUSG00000084142	0	0	0	0	0	0	0	0	0	0	0	0.225899	0	0	0	0	0	0	0	0	0	0	0	0	Gm9103	predicted gene 9103 [Source:MGI Symbol;Acc:MGI:3645364]
ENSMUSG00000035861	0	0	0	0	0	0	0	0	0	0	0	0	0	0	0	0	0	0	0	0	0	0	0	0	Tmprss11b	transmembrane protease, serine 11B [Source:MGI Symbol;Acc:MGI:2442893]
ENSMUSG00000032372	12.8364	14.7583	18.816	12.9122	20.2216	14.2688	18.8667	22.3219	21.0254	16.7405	14.0057	16.7606	15.6223	16.8529	20.3085	21.6535	16.0391	20.7784	20.1886	17.8728	19.3784	16.8088	19.0175	16.4011	Plscr2	phospholipid scramblase 2 [Source:MGI Symbol;Acc:MGI:1270860]
ENSMUSG00000096554	0	0	0	0	0	0	0	0	0	0	0	0	0	0	0	0	0	0	0	0	0	0	0	0	Olfr1282	olfactory receptor 1282 [Source:MGI Symbol;Acc:MGI:3031116]
ENSMUSG00000020096	0	0	0	0	0	0	0	0	0	0	0	0	0	0	0	0	0	0	0	0	0	0	0	0	Tbata	thymus, brain and testes associated [Source:MGI Symbol;Acc:MGI:1923820]
ENSMUSG00000096444	0	0	0	0	0	0	0	0	0	0	0	0	0	0	0	0	0	0	0	0	0	0	0	0	Gm26139	predicted gene, 26139 [Source:MGI Symbol;Acc:MGI:5455916]
ENSMUSG00000003123	3.79236	4.84542	4.86773	3.04421	4.57686	4.38593	3.98208	3.88828	4.48578	2.84439	5.4874	4.87851	5.39592	5.3268	4.60519	3.40493	5.18103	6.34552	4.69106	5.60788	4.34417	5.52167	6.75748	4.61662	Lipe	lipase, hormone sensitive [Source:MGI Symbol;Acc:MGI:96790]
ENSMUSG00000025730	4.31619	4.79223	3.70039	3.40435	2.20064	3.98226	3.27665	4.01907	3.80719	6.29767	3.96382	5.08878	5.4673	3.77001	5.36176	5.10183	3.99187	2.82216	3.01618	4.3357	6.12081	4.948	4.85775	4.47051	Rab40c	Rab40C, member RAS oncogene family [Source:MGI Symbol;Acc:MGI:2183454]
ENSMUSG00000028180	14.6461	14.5848	11.6306	14.6913	9.53585	12.9635	11.0233	11.5037	14.8761	17.1015	14.2114	12.7816	15.446	14.2807	12.5922	14.402	15.0518	9.69799	12.807	16.1668	13.8935	13.89	14.6447	18.3253	Zranb2	zinc finger, RAN-binding domain containing 2 [Source:MGI Symbol;Acc:MGI:1858211]
ENSMUSG00000027331	0.285389	0.302561	0.264635	0.132886	0.572667	0.632788	0.108772	0.145818	0.13663	0.202525	0.215721	0.134769	0.427884	0.23678	6.30967	1.66922	0.201729	0.28917	0.257281	0.0483066	0.157184	0.134929	0.30177	0.171428	Knstrn	kinetochore-localized astrin/SPAG5 binding [Source:MGI Symbol;Acc:MGI:1289298]
ENSMUSG00000078673	4.27918	9.3145	8.6936	7.73534	4.36041	305.41	67.9039	17.9224	248.371	13.8209	20.1382	10.4369	2.54163	2.38964	2.82773	0.0617075	1.64811	2.46176	7.2005	12.7278	8.45291	280.799	9.16076	17.1773	Mup19	major urinary protein 19 [Source:MGI Symbol;Acc:MGI:3705235]
ENSMUSG00000100830	0	0	0	0	0	0	0	0	0	0	0	0	0	0	0	0	0	0	0	0	0	0	0	0	Gm28441	predicted gene 28441 [Source:MGI Symbol;Acc:MGI:5579147]
ENSMUSG00000098129	0	0	0	0	0	0	0	0	0	0	0	0	0	0	0	0	0	0	0	0	0	0	0	0	Gm27040	predicted gene, 27040 [Source:MGI Symbol;Acc:MGI:5504155]
ENSMUSG00000083324	0	0	0	0	0	0	0	0	0	0	0	0	0	0	0	0	0	0	0	0	0	0	0	0	Gm14997	predicted gene 14997 [Source:MGI Symbol;Acc:MGI:3705390]
ENSMUSG00000025780	1.87117	1.86814	2.07791	1.89841	1.77348	2.87515	1.91583	2.97309	2.65928	1.41365	1.41925	1.72555	2.42195	1.29651	2.03716	1.98453	1.59264	1.84088	2.0665	1.37841	1.89335	2.72346	3.37073	1.03375	Itih5	inter-alpha (globulin) inhibitor H5 [Source:MGI Symbol;Acc:MGI:1925751]
ENSMUSG00000084793	0.11631	0.181335	0.69333	0.28771	0.437604	0.0307013	0.152384	0.160951	0.159094	0.0515866	0.256423	0.313856	0.0523149	0.170292	0.123927	0	0.119896	0.294627	0.123358	0.172263	0	0.137475	0.0512439	0.0349325	Gm2568	predicted gene 2568 [Source:MGI Symbol;Acc:MGI:3780735]
ENSMUSG00000041237	563.355	447.478	526.985	370.135	400.733	398.61	288.825	829.159	622.074	424.108	244.407	493.694	526.98	428.503	184.266	99.2222	469.472	564.829	265.478	338.373	270.098	121.428	355.509	326.32	Pklr	pyruvate kinase liver and red blood cell [Source:MGI Symbol;Acc:MGI:97604]
ENSMUSG00000024427	2.27654	2.13419	0.910584	1.97034	1.24679	2.52465	3.04249	0.994503	3.09376	4.82563	2.66315	2.83223	2.0435	2.9616	2.70916	1.52604	2.6994	2.72825	4.25674	5.74258	5.37366	4.58178	4.2899	3.54745	Spry4	sprouty RTK signaling antagonist 4 [Source:MGI Symbol;Acc:MGI:1345144]
ENSMUSG00000075211	0	0	0	0	0	0	0	0	0	0	0	0	0	0	0	0	0	0	0	0	0	0	0	0	Olfr1006	olfactory receptor 1006 [Source:MGI Symbol;Acc:MGI:3030840]
ENSMUSG00000025937	112.07	125.393	127.313	147.868	111.219	174.849	166.207	164.306	162.354	153.566	127.946	130.083	148.073	150.347	139.989	134.775	171.188	163.842	190.375	137.097	136.262	110.831	147.125	136.684	Lactb2	lactamase, beta 2 [Source:MGI Symbol;Acc:MGI:2442551]
ENSMUSG00000103271	0	0	0	0	0	0	0	0	0	0	0	0	0	0	0	0	0	0	0	0	0	0	0	0	Ighv4-2	immunoglobulin heavy variable V4-2 [Source:MGI Symbol;Acc:MGI:5009840]
ENSMUSG00000038599	0.237581	0.139447	0.249925	0.406709	0.157743	0.0664014	0.499361	0.892582	1.45284	1.26449	2.49128	1.44248	0.38554	0.286464	0.848768	0	0.337519	0.0404587	1.87502	1.30697	0.446439	1.88679	0.779924	0.570843	Capn8	calpain 8 [Source:MGI Symbol;Acc:MGI:2181366]
ENSMUSG00000014748	52.7657	49.7344	41.4328	49.989	40.4997	41.0998	37.311	45.7047	41.3187	41.2225	43.9224	39.684	53.3213	49.9202	48.2016	41.0483	47.7567	41.9726	38.4638	47.2818	45.9056	48.7243	39.0037	39.4452	Tex261	testis expressed gene 261 [Source:MGI Symbol;Acc:MGI:1096575]
ENSMUSG00000064339	471.777	656.122	705.34	533.852	525.822	652.46	948.545	417.887	746.267	294.831	343.2	364.222	497.684	810.883	794.117	1334.45	868.773	1046.34	1199.87	925.485	900.056	1268.8	730.287	739.781	mt-Rnr2	mitochondrially encoded 16S rRNA [Source:MGI Symbol;Acc:MGI:102492]
ENSMUSG00000100862	53.7817	73.4103	398.481	114.559	134.335	129.041	118.334	154.133	137.555	113.971	143.636	95.0313	73.5648	98.1577	141.808	177.264	175.44	132.704	178.203	212.497	129.447	163.449	111.276	86.4189	Gm10925	predicted gene 10925 [Source:MGI Symbol;Acc:MGI:3809095]
ENSMUSG00000103642	0	0.00892514	0.0568751	0	0	0	0	0	0	0	0.00901493	0.00965483	0	0	0	0	0	0	0	0	0.00788242	0	0	0.00859673	Gm37769	predicted gene, 37769 [Source:MGI Symbol;Acc:MGI:5610997]
ENSMUSG00000104804	0	0	0	0	0	0	0	0	0	0	0	0	0	0	0	0	0	0	0	0	0	0	0	0	Mir7233	microRNA 7233 [Source:MGI Symbol;Acc:MGI:5562773]
ENSMUSG00000051172	0	0	0	0	0	0	0	0	0	0	0	0	0	0	0	0	0	0	0	0	0	0	0	0	Olfr672	olfactory receptor 672 [Source:MGI Symbol;Acc:MGI:3030506]
ENSMUSG00000036504	0.170159	0.106116	0.253583	0.198078	0.106701	0.0449156	0.202668	0.18113	0.261847	0.251568	0.0803879	0.401772	0.663311	0.083045	0.362607	0.0637979	0.325754	0.328407	0.0451178	0.162012	0.187438	0.15643	0.174928	0.357741	Phpt1	phosphohistidine phosphatase 1 [Source:MGI Symbol;Acc:MGI:1922704]
ENSMUSG00000016995	0	0.040992	0	0	0.0329744	0	0.0125263	0	0.0269733	0	0.00828087	0	0.00788408	0.0256638	0	0.0262877	0.0387189	0.00634307	0	0	0	0	0	0	Matn4	matrilin 4 [Source:MGI Symbol;Acc:MGI:1328314]
ENSMUSG00000021244	8.49846	11.0034	8.13831	8.61783	6.76207	7.05967	8.05024	5.86768	5.08706	7.38993	6.07763	5.52831	9.38126	7.47396	5.63355	5.27136	6.05882	7.22093	6.17268	5.58714	4.44763	5.58644	4.94849	6.31604	Ylpm1	YLP motif containing 1 [Source:MGI Symbol;Acc:MGI:1926195]
ENSMUSG00000029387	7.50094	7.67159	6.31341	7.60324	6.94685	5.82414	7.35611	7.76342	6.20347	10.8917	8.82459	7.0532	8.40174	7.73832	7.05773	6.99189	5.31569	6.48115	5.37302	5.79156	6.8516	7.1655	6.60278	5.85045	Gtf2h3	general transcription factor IIH, polypeptide 3 [Source:MGI Symbol;Acc:MGI:1277143]
ENSMUSG00000029617	23.8702	27.7692	28.7657	26.1409	26.2353	27.8991	25.7396	22.2911	24.8027	20.1474	24.3826	21.0388	25.2228	24.7732	26.9546	30.0416	26.3588	27.1808	26.3795	22.3628	22.9374	21.6324	22.1907	20.4646	Ccz1	CCZ1 vacuolar protein trafficking and biogenesis associated [Source:MGI Symbol;Acc:MGI:2141070]
ENSMUSG00000085034	0	0	0	0	0	0	0	0	0	0	0	0	0.0270746	0	0	0	0	0	0	0	0	0	0	0	Gm11240	predicted gene 11240 [Source:MGI Symbol;Acc:MGI:3651058]
ENSMUSG00000028125	0.0406136	0.0506556	0.0753202	0.0661881	0.040748	0.111493	0.0619172	0.0415027	0.0222214	0.192142	0	0.0109594	0.155883	0.190283	0.060583	0.0893334	0.00956934	0.125415	0.0258449	0.0412469	0.017895	0.0938752	0.0668029	0	Abca4	ATP-binding cassette, sub-family A (ABC1), member 4 [Source:MGI Symbol;Acc:MGI:109424]
ENSMUSG00000026786	1.63886	1.9552	0.806603	1.89267	1.21046	1.44997	0.388849	0.634369	0.646819	0.873404	0.636529	0.340856	1.25868	0.537436	2.67105	1.96885	1.11418	0.725112	1.53207	0.422133	0.984692	0.408346	0.266369	0.645911	Apbb1ip	amyloid beta (A4) precursor protein-binding, family B, member 1 interacting protein [Source:MGI Symbol;Acc:MGI:1861354]
ENSMUSG00000104386	0	0	0	0	0	0	0	0	0	0	0	0	0	0	0	0	0	0	0	0	0	0	0	0	Gm37030	predicted gene, 37030 [Source:MGI Symbol;Acc:MGI:5610258]
ENSMUSG00000065251	0	0	0	0	0	0	0	0	0	0	0	0	0	0	0	0	0	0	0	0	0	0	0	0	Gm23971	predicted gene, 23971 [Source:MGI Symbol;Acc:MGI:5453748]
ENSMUSG00000106004	0	0	0	0	0	0	0	0	0	0	0	0	0	0	0	0	0	0	0	0	0	0	0	0	Gm43391	predicted gene 43391 [Source:MGI Symbol;Acc:MGI:5663528]
ENSMUSG00000102662	0	0	0	0	0.00563633	0	0.034258	0	0	0	0	0	0	0	0	0	0	0	0	0	0	0	0	0	Gm38377	predicted gene, 38377 [Source:MGI Symbol;Acc:MGI:5611605]
ENSMUSG00000081992	0.955947	1.61624	1.9417	1.36008	1.54523	1.57008	0.951347	0.904513	1.7144	0.929636	1.23107	0.917184	1.19756	0.91235	1.47125	2.27261	1.70181	1.14799	0.743511	0.898938	1.35722	1.29451	0.998335	1.7099	Gm13408	predicted gene 13408 [Source:MGI Symbol;Acc:MGI:3649613]
ENSMUSG00000087104	0	0	0	0	0	0	0	0	0	0	0	0	0	0	0	0	0	0	0	0	0	0	0	0	Tmem132cos	transmembrane protein 132C, opposite strand [Source:MGI Symbol;Acc:MGI:1914601]
ENSMUSG00000097131	0.353013	0.299777	1.36309	0.9705	0.734736	0.666152	0.264798	0.652404	0.616429	3.12698	0.861068	0.304018	0.360355	0.51319	0.31211	0.405514	0.752128	0.376897	0.358473	0.425898	0.479867	0.59974	0.202962	0.29777	D230017M19Rik	RIKEN cDNA D230017M19 gene [Source:MGI Symbol;Acc:MGI:2445071]
ENSMUSG00000047787	0.0578669	0.0252612	0.0229966	0.0303126	0.0362865	0.0336043	0.0882207	0.0640616	0.0435344	0.0718637	0.069256	0.0819795	0.0624671	0.0141208	0.0739882	0.0723203	0.0783987	0.125644	0.0214808	0.00979488	0.0637428	0.0121595	0.0645877	0.0451875	Flrt1	fibronectin leucine rich transmembrane protein 1 [Source:MGI Symbol;Acc:MGI:3026647]
ENSMUSG00000007050	14.6746	15.4089	14.9993	15.5317	17.4609	12.2275	12.8771	13.3199	16.693	19.1606	13.994	14.4945	17.9621	16.4209	23.9916	22.6201	15.0354	18.5151	12.9434	13.1469	16.1174	13.2734	14.0604	15.3839	Lsm2	LSM2 homolog, U6 small nuclear RNA and mRNA degradation associated [Source:MGI Symbol;Acc:MGI:90676]
ENSMUSG00000076572	0	0	0	0	0	0	0	0	0	0	0	0	0	0	0	0	0	0	0	0	0	0	0	0	Igkv18-36	immunoglobulin kappa chain variable 18-36 [Source:MGI Symbol;Acc:MGI:4439613]
ENSMUSG00000077761	0	0	0	0	0	0	0.125214	0	0	0	0	0	0	0	0	0	0	0	0	0	0	0	0	0	Gm25214	predicted gene, 25214 [Source:MGI Symbol;Acc:MGI:5454991]
[truncated: 46,981 more rows]
